# Supplementary material for: N,N′-Bis(2-amino­benz­yl)ethane-1,2-diaminium dinitrate
Source: Acta Crystallogr Sect E Struct Rep Online. 2013 Oct 16;69(Pt 11):o1643–4. doi: 10.1107/S1600536813027475 (PMC3884311; doi:10.1107/S1600536813027475)
Supplement: Supplementary file 1 [file e-69-o1643-sup1.cif]

##############################################################################
#                                                                            #
# This CIF contains the data in a paper accepted for publication in          #
# Acta Crystallographica Section E. It conforms to the requirements of       #
# Notes for Authors for Acta Crystallographica Section E, and has been       #
# peer reviewed under the auspices of the IUCr Commission on Journals.       #
#                                                                            #
# Full details of the Crystallographic Information File format               #
# are given in the paper "The Crystallographic Information File (CIF):       #
# a New Standard Archive File for Crystallography" by S. R. Hall, F. H.      #
# Allen and I. D. Brown [Acta Cryst. (1991), A47, 655-685].                  #
#                                                                            #
# The current version of the core CIF dictionary is obtainable from          #
# ftp://ftp.iucr.org/pub/cif_core.dic.                                       #
#                                                                            #
# Software is freely available for graphical display of the structure(s)     #
# in this CIF. For information consult the CIF software page                 #
# http://www.iucr.org/resources/cif/software.                                #
#                                                                            #
# This file may be used for bona fide research purposes within the           #
# scientific community so long as proper attribution is given to the journal # 
# article from which it was obtained.                                        #
#                                                                            #
##############################################################################
data_I
_audit_creation_method     'SHELXL-2013'
_database_code_depnum_ccdc_archive     'CCDC 965222'
_chemical_name_systematic
;
<i>N</i>,<i>N</i>'-Bis(2-aminobenzyl)ethane-1,2-diaminium dinitrate
;
_chemical_name_common     ?
_chemical_formula_moiety     'C16 H24 N4 2+, 2(N O3 -)'
_chemical_formula_sum     'C16 H24 N6 O6'
_chemical_formula_iupac     'C16 H24 N4 2+, 2N O3 -'
_chemical_formula_weight     396.41
_chemical_melting_point     ?
_shelx_space_group_comment     ?
_space_group_crystal_system     orthorhombic
_space_group_name_H-M_alt     'P n a 21'
_space_group_name_Hall     'P 2c -2n'
loop_
    _space_group_symop_operation_xyz
    'x, y, z'
    '-x, -y, z+1/2'
    'x+1/2, -y+1/2, z'
    '-x+1/2, y+1/2, z+1/2'
_cell_length_a     11.041(5)
_cell_length_b     5.760(4)
_cell_length_c     30.069(13)
_cell_angle_alpha     90
_cell_angle_beta     90
_cell_angle_gamma     90
_cell_volume     1912.1(18)
_cell_formula_units_Z     4
_cell_measurement_reflns_used     75
_cell_measurement_theta_min     4.89
_cell_measurement_theta_max     11.72
_cell_measurement_temperature     298(2)
_exptl_crystal_description     'Needle'
_exptl_crystal_colour     'Colourless'
_exptl_crystal_size_max     0.60
_exptl_crystal_size_mid     0.20
_exptl_crystal_size_min     0.20
_exptl_crystal_density_diffrn     1.377
_exptl_crystal_density_meas     ?
_exptl_crystal_density_method     ?
_exptl_crystal_F_000     840
_exptl_absorpt_coefficient_mu     0.107
_exptl_absorpt_correction_type     none
_exptl_absorpt_process_details     ?
_shelx_estimated_absorpt_T_min     ?
_shelx_estimated_absorpt_T_max     ?
_exptl_absorpt_correction_T_min     ?
_exptl_absorpt_correction_T_max     ?
_exptl_special_details     ?
_diffrn_ambient_temperature     298.0(10)
_diffrn_radiation_type     'MoK\a'
_diffrn_radiation_wavelength     0.71073
_diffrn_radiation_monochromator     graphite
_diffrn_measurement_device_type     'Siemens P4'
_diffrn_measurement_method     '2\q/\w-scans'
_diffrn_detector_area_resol_mean     ?
_diffrn_reflns_number     4371
_diffrn_reflns_av_R_equivalents     0.0526
_diffrn_reflns_theta_min     2.710
_diffrn_reflns_theta_max     25.489
_diffrn_reflns_theta_full     25.242
_diffrn_measured_fraction_theta_max     0.998
_diffrn_measured_fraction_theta_full     0.997
_diffrn_reflns_limit_h_min     -13
_diffrn_reflns_limit_h_max     13
_diffrn_reflns_limit_k_min     -3
_diffrn_reflns_limit_k_max     6
_diffrn_reflns_limit_l_min     -36
_diffrn_reflns_limit_l_max     36
_diffrn_standards_number     3
_diffrn_standards_interval_count     97
_diffrn_standards_interval_time     ?
_diffrn_standards_decay_%     1.5
loop_
    _diffrn_standard_refln_index_h
    _diffrn_standard_refln_index_k
    _diffrn_standard_refln_index_l
    0 -2 0
    -2 -1 -2
    -2 -1 2
_refine_special_details     ?
_reflns_number_total     2473
_reflns_number_gt     1501
_reflns_threshold_expression     I>2\s(I)
_refine_ls_structure_factor_coef     Fsqd
_refine_ls_matrix_type     full
_refine_ls_R_factor_all     0.1042
_refine_ls_R_factor_gt     0.0612
_refine_ls_wR_factor_gt     0.1443
_refine_ls_wR_factor_ref     0.1799
_refine_ls_goodness_of_fit_ref     1.612
_refine_ls_restrained_S_all     1.613
_refine_ls_number_reflns     2473
_refine_ls_number_parameters     278
_refine_ls_number_restraints     13
_refine_ls_number_constraints     0
_refine_ls_hydrogen_treatment     mixed
_refine_ls_weighting_scheme     calc
_refine_ls_weighting_details
                        'w=1/[\s^2^(Fo^2^)+(0.06P)^2^] where P=(Fo^2^+2Fc^2^)/3'
_atom_sites_solution_hydrogens     difmap
_atom_sites_solution_primary     direct
_atom_sites_solution_secondary     difmap
_refine_ls_shift/su_max     0.000
_refine_ls_shift/su_mean     0.000
_refine_diff_density_max     0.339
_refine_diff_density_min     -0.305
_refine_ls_extinction_method     '<i>SHELXL2013</i> (Sheldrick, 2008)'
_refine_ls_extinction_coef     0.010(2)
_refine_ls_extinction_expression
                                  'Fc^*^=kFc[1+0.001xFc^2^\l^3^/sin(2\q)]^-1/4^'
_refine_ls_abs_structure_details     ?
_refine_ls_abs_structure_Flack     ?
loop_
    _atom_type_symbol
    _atom_type_description
    _atom_type_scat_dispersion_real
    _atom_type_scat_dispersion_imag
    _atom_type_scat_source
    'C' 'C' 0.0033 0.0016
                         'International Tables Vol C Tables 4.2.6.8 and 6.1.1.4'
    'H' 'H' 0.0000 0.0000
                         'International Tables Vol C Tables 4.2.6.8 and 6.1.1.4'
    'N' 'N' 0.0061 0.0033
                         'International Tables Vol C Tables 4.2.6.8 and 6.1.1.4'
    'O' 'O' 0.0106 0.0060
                         'International Tables Vol C Tables 4.2.6.8 and 6.1.1.4'
_computing_data_collection     '<i>XSCANS</i> (Siemens, 1996)'
_computing_cell_refinement     '<i>XSCANS</i> (Siemens, 1996)'
_computing_data_reduction     '<i>XSCANS</i> (Siemens, 1996)'
_computing_structure_solution     '<i>SHELXS2013</i> (Sheldrick, 2008)'
_computing_structure_refinement     '<i>SHELXL2013</i> (Sheldrick, 2008)'
_computing_molecular_graphics     '<i>Mercury</i> (Macrae <i>et al.</i>, 2008)'
_computing_publication_material     '<i>SHELXL2013</i> (Sheldrick, 2008)'
loop_
    _atom_site_type_symbol
    _atom_site_label
    _atom_site_fract_x
    _atom_site_fract_y
    _atom_site_fract_z
    _atom_site_U_iso_or_equiv
    _atom_site_adp_type
    _atom_site_calc_flag
    _atom_site_occupancy
    _atom_site_disorder_assembly
    _atom_site_disorder_group
    N N1 0.9978(7) 1.1615(13) 0.1913(3) 0.083(2) Uani d 1 . .
    H H1A 1.023(9) 1.261(14) 0.171(2) 0.124 Uiso d 1 . .
    H H1B 1.038(8) 1.148(19) 0.2170(18) 0.124 Uiso d 1 . .
    C C2 0.9002(7) 1.0332(13) 0.1770(3) 0.0616(19) Uani d 1 . .
    C C3 0.8321(9) 1.1154(15) 0.1408(3) 0.077(2) Uani d 1 . .
    H H3A 0.8541 1.2543 0.1272 0.092 Uiso calc 1 . .
    C C4 0.7348(9) 0.9958(16) 0.1251(3) 0.087(3) Uani d 1 . .
    H H4A 0.6902 1.0542 0.1014 0.104 Uiso calc 1 . .
    C C5 0.7024(8) 0.7886(18) 0.1444(3) 0.080(2) Uani d 1 . .
    H H5A 0.6364 0.7049 0.1339 0.096 Uiso calc 1 . .
    C C6 0.7699(7) 0.7072(16) 0.1797(2) 0.067(2) Uani d 1 . .
    H H6A 0.7485 0.5667 0.1928 0.080 Uiso calc 1 . .
    C C7 0.8672(7) 0.8267(13) 0.1961(2) 0.0564(18) Uani d 1 . .
    C C8 0.9347(6) 0.7329(14) 0.2354(2) 0.0545(18) Uani d 1 . .
    H H8A 0.9438 0.5662 0.2322 0.065 Uiso calc 1 . .
    H H8B 1.0150 0.8010 0.2363 0.065 Uiso calc 1 . .
    N N9 0.8705(4) 0.7843(10) 0.27754(19) 0.0485(13) Uani d 1 . .
    H H9A 0.846(6) 0.937(5) 0.284(3) 0.073 Uiso d 1 . .
    H H9B 0.795(4) 0.706(10) 0.276(3) 0.073 Uiso d 1 . .
    C C10 0.9427(5) 0.7325(13) 0.3181(2) 0.0492(15) Uani d 1 . .
    H H10A 1.0124 0.8346 0.3195 0.059 Uiso calc 1 . .
    H H10B 0.9715 0.5734 0.3171 0.059 Uiso calc 1 . .
    C C11 0.8645(5) 0.7674(13) 0.3583(2) 0.0474(14) Uani d 1 . .
    H H11A 0.8372 0.9274 0.3597 0.057 Uiso calc 1 . .
    H H11B 0.7937 0.6679 0.3566 0.057 Uiso calc 1 . .
    N N12 0.9349(4) 0.7109(11) 0.39831(19) 0.0489(13) Uani d 1 . .
    H H12A 0.960(5) 0.559(5) 0.398(3) 0.073 Uiso d 1 . .
    H H12B 0.999(4) 0.810(9) 0.397(3) 0.073 Uiso d 1 . .
    C C13 0.8723(7) 0.7589(13) 0.4415(2) 0.0559(18) Uani d 1 . .
    H H13A 0.7905 0.6976 0.4406 0.067 Uiso calc 1 . .
    H H13B 0.8674 0.9252 0.4463 0.067 Uiso calc 1 . .
    C C14 0.9406(7) 0.6483(14) 0.4791(2) 0.056(2) Uani d 1 . .
    C C15 1.0413(8) 0.7526(16) 0.4955(2) 0.073(2) Uani d 1 . .
    H H15A 1.0652 0.8941 0.4835 0.087 Uiso calc 1 . .
    C C16 1.1096(9) 0.658(2) 0.5293(3) 0.093(3) Uani d 1 . .
    H H16A 1.1798 0.7300 0.5392 0.112 Uiso calc 1 . .
    C C17 1.0704(10) 0.451(2) 0.5479(3) 0.094(3) Uani d 1 . .
    H H17A 1.1137 0.3844 0.5711 0.113 Uiso calc 1 . .
    C C18 0.9691(9) 0.3471(17) 0.5323(3) 0.085(3) Uani d 1 . .
    H H18A 0.9439 0.2083 0.5451 0.102 Uiso calc 1 . .
    C C19 0.9016(7) 0.4411(14) 0.4977(3) 0.066(2) Uani d 1 . .
    N N20 0.7978(8) 0.3323(14) 0.4831(3) 0.086(2) Uani d 1 . .
    H H20A 0.786(10) 0.185(8) 0.493(3) 0.128 Uiso d 1 . .
    H H20B 0.764(9) 0.363(17) 0.4563(19) 0.128 Uiso d 1 . .
    N N21 0.7142(5) 0.2743(11) 0.2797(2) 0.0550(14) Uani d 1 . .
    O O22 0.6509(5) 0.1048(10) 0.2738(2) 0.093(2) Uani d 1 . .
    O O23 0.8219(4) 0.2579(8) 0.28670(19) 0.0729(15) Uani d 1 . .
    O O24 0.6674(4) 0.4708(9) 0.27685(19) 0.0735(15) Uani d 1 . .
    N N25 1.0910(5) 0.2211(10) 0.3951(2) 0.0556(14) Uani d 1 . .
    O O26 1.1542(5) 0.3900(10) 0.3991(3) 0.099(2) Uani d 1 . .
    O O27 0.9825(4) 0.2383(9) 0.38897(19) 0.0702(16) Uani d 1 . .
    O O28 1.1372(5) 0.0215(9) 0.3989(2) 0.0750(14) Uani d 1 . .
loop_
    _atom_site_aniso_label
    _atom_site_aniso_U_11
    _atom_site_aniso_U_22
    _atom_site_aniso_U_33
    _atom_site_aniso_U_12
    _atom_site_aniso_U_13
    _atom_site_aniso_U_23
    N1 0.097(5) 0.055(5) 0.095(5) -0.021(4) -0.007(4) 0.007(4)
    C2 0.077(5) 0.041(4) 0.066(4) -0.003(4) 0.006(4) 0.001(4)
    C3 0.110(7) 0.055(5) 0.066(4) -0.006(5) -0.004(5) 0.010(4)
    C4 0.104(7) 0.085(7) 0.071(5) -0.002(7) -0.015(5) 0.011(5)
    C5 0.074(5) 0.100(7) 0.067(4) -0.016(5) -0.012(4) -0.002(5)
    C6 0.063(4) 0.069(6) 0.068(5) -0.007(4) -0.006(4) 0.000(4)
    C7 0.061(4) 0.051(5) 0.057(4) 0.001(4) 0.005(3) 0.006(4)
    C8 0.060(4) 0.047(4) 0.057(4) 0.003(4) 0.009(3) 0.002(4)
    N9 0.051(3) 0.036(3) 0.058(3) 0.005(3) -0.006(3) -0.002(3)
    C10 0.048(4) 0.039(4) 0.061(4) 0.000(3) -0.003(3) 0.002(4)
    C11 0.048(3) 0.040(4) 0.054(3) 0.003(3) -0.005(3) 0.003(4)
    N12 0.053(3) 0.037(3) 0.056(3) 0.006(3) 0.003(3) 0.003(3)
    C13 0.064(4) 0.042(4) 0.062(4) 0.001(4) 0.005(3) 0.008(4)
    C14 0.066(5) 0.047(5) 0.054(4) 0.000(4) 0.001(3) -0.004(4)
    C15 0.080(5) 0.079(6) 0.059(4) -0.002(5) -0.005(4) -0.007(5)
    C16 0.089(6) 0.119(9) 0.071(5) -0.003(6) -0.009(5) -0.016(6)
    C17 0.102(7) 0.120(9) 0.060(5) 0.040(7) -0.005(5) -0.006(6)
    C18 0.114(7) 0.077(7) 0.062(5) 0.026(6) 0.015(5) 0.014(5)
    C19 0.082(5) 0.050(5) 0.065(4) 0.010(4) 0.012(4) -0.002(4)
    N20 0.096(6) 0.057(5) 0.103(5) -0.015(5) 0.002(5) 0.009(4)
    N21 0.050(3) 0.041(4) 0.074(3) 0.005(3) 0.001(3) 0.005(4)
    O22 0.077(4) 0.049(3) 0.151(6) -0.016(3) -0.005(4) -0.003(4)
    O23 0.051(3) 0.043(3) 0.125(4) 0.000(3) -0.014(3) -0.004(4)
    O24 0.063(3) 0.047(3) 0.111(4) 0.015(3) 0.002(3) 0.004(3)
    N25 0.054(3) 0.037(4) 0.075(3) 0.005(3) 0.003(3) 0.001(4)
    O26 0.074(4) 0.050(4) 0.174(6) -0.023(3) -0.001(4) 0.005(5)
    O27 0.055(3) 0.039(3) 0.116(4) 0.004(3) -0.013(3) 0.008(4)
    O28 0.067(3) 0.045(3) 0.113(4) 0.014(3) 0.001(3) 0.005(3)
_geom_special_details     ?
loop_
    _geom_bond_atom_site_label_1
    _geom_bond_atom_site_label_2
    _geom_bond_site_symmetry_2
    _geom_bond_distance
    _geom_bond_publ_flag
    N1 C2 . 1.376(10) ?
    N1 H1A . 0.89(2) ?
    N1 H1B . 0.90(2) ?
    C2 C7 . 1.371(9) ?
    C2 C3 . 1.405(11) ?
    C3 C4 . 1.360(12) ?
    C3 H3A . 0.9300 ?
    C4 C5 . 1.374(12) ?
    C4 H4A . 0.9300 ?
    C5 C6 . 1.379(11) ?
    C5 H5A . 0.9300 ?
    C6 C7 . 1.368(10) ?
    C6 H6A . 0.9300 ?
    C7 C8 . 1.497(10) ?
    C8 N9 . 1.482(8) ?
    C8 H8A . 0.9700 ?
    C8 H8B . 0.9700 ?
    N9 C10 . 1.486(8) ?
    N9 H9A . 0.94(2) ?
    N9 H9B . 0.95(2) ?
    C10 C11 . 1.501(8) ?
    C10 H10A . 0.9700 ?
    C10 H10B . 0.9700 ?
    C11 N12 . 1.468(9) ?
    C11 H11A . 0.9700 ?
    C11 H11B . 0.9700 ?
    N12 C13 . 1.498(9) ?
    N12 H12A . 0.92(2) ?
    N12 H12B . 0.91(2) ?
    C13 C14 . 1.500(10) ?
    C13 H13A . 0.9700 ?
    C13 H13B . 0.9700 ?
    C14 C15 . 1.356(11) ?
    C14 C19 . 1.386(11) ?
    C15 C16 . 1.378(12) ?
    C15 H15A . 0.9300 ?
    C16 C17 . 1.382(15) ?
    C16 H16A . 0.9300 ?
    C17 C18 . 1.354(12) ?
    C17 H17A . 0.9300 ?
    C18 C19 . 1.389(12) ?
    C18 H18A . 0.9300 ?
    C19 N20 . 1.378(11) ?
    N20 H20A . 0.91(2) ?
    N20 H20B . 0.91(2) ?
    N21 O23 . 1.212(6) ?
    N21 O22 . 1.213(7) ?
    N21 O24 . 1.247(7) ?
    N25 O26 . 1.203(7) ?
    N25 O27 . 1.215(7) ?
    N25 O28 . 1.263(7) ?
loop_
    _geom_angle_atom_site_label_1
    _geom_angle_atom_site_label_2
    _geom_angle_atom_site_label_3
    _geom_angle_site_symmetry_1
    _geom_angle_site_symmetry_3
    _geom_angle
    _geom_angle_publ_flag
    C2 N1 H1A . . 112(6) ?
    C2 N1 H1B . . 128(6) ?
    H1A N1 H1B . . 120(5) ?
    C7 C2 N1 . . 122.8(7) ?
    C7 C2 C3 . . 118.4(7) ?
    N1 C2 C3 . . 118.8(8) ?
    C4 C3 C2 . . 121.3(8) ?
    C4 C3 H3A . . 119.3 ?
    C2 C3 H3A . . 119.3 ?
    C3 C4 C5 . . 120.0(8) ?
    C3 C4 H4A . . 120.0 ?
    C5 C4 H4A . . 120.0 ?
    C4 C5 C6 . . 118.7(9) ?
    C4 C5 H5A . . 120.7 ?
    C6 C5 H5A . . 120.7 ?
    C7 C6 C5 . . 122.0(9) ?
    C7 C6 H6A . . 119.0 ?
    C5 C6 H6A . . 119.0 ?
    C6 C7 C2 . . 119.6(7) ?
    C6 C7 C8 . . 119.6(7) ?
    C2 C7 C8 . . 120.8(7) ?
    N9 C8 C7 . . 111.4(5) ?
    N9 C8 H8A . . 109.3 ?
    C7 C8 H8A . . 109.3 ?
    N9 C8 H8B . . 109.3 ?
    C7 C8 H8B . . 109.3 ?
    H8A C8 H8B . . 108.0 ?
    C8 N9 C10 . . 113.9(5) ?
    C8 N9 H9A . . 120(5) ?
    C10 N9 H9A . . 100(5) ?
    C8 N9 H9B . . 107(5) ?
    C10 N9 H9B . . 114(5) ?
    H9A N9 H9B . . 102(4) ?
    N9 C10 C11 . . 109.0(4) ?
    N9 C10 H10A . . 109.9 ?
    C11 C10 H10A . . 109.9 ?
    N9 C10 H10B . . 109.9 ?
    C11 C10 H10B . . 109.9 ?
    H10A C10 H10B . . 108.3 ?
    N12 C11 C10 . . 109.0(4) ?
    N12 C11 H11A . . 109.9 ?
    C10 C11 H11A . . 109.9 ?
    N12 C11 H11B . . 109.9 ?
    C10 C11 H11B . . 109.9 ?
    H11A C11 H11B . . 108.3 ?
    C11 N12 C13 . . 115.1(5) ?
    C11 N12 H12A . . 112(5) ?
    C13 N12 H12A . . 109(5) ?
    C11 N12 H12B . . 104(5) ?
    C13 N12 H12B . . 106(5) ?
    H12A N12 H12B . . 111(4) ?
    N12 C13 C14 . . 110.1(6) ?
    N12 C13 H13A . . 109.6 ?
    C14 C13 H13A . . 109.6 ?
    N12 C13 H13B . . 109.6 ?
    C14 C13 H13B . . 109.6 ?
    H13A C13 H13B . . 108.2 ?
    C15 C14 C19 . . 119.3(8) ?
    C15 C14 C13 . . 119.9(7) ?
    C19 C14 C13 . . 120.8(7) ?
    C14 C15 C16 . . 122.7(9) ?
    C14 C15 H15A . . 118.6 ?
    C16 C15 H15A . . 118.6 ?
    C15 C16 C17 . . 117.9(10) ?
    C15 C16 H16A . . 121.1 ?
    C17 C16 H16A . . 121.1 ?
    C18 C17 C16 . . 120.0(9) ?
    C18 C17 H17A . . 120.0 ?
    C16 C17 H17A . . 120.0 ?
    C17 C18 C19 . . 121.9(9) ?
    C17 C18 H18A . . 119.0 ?
    C19 C18 H18A . . 119.0 ?
    N20 C19 C14 . . 121.5(8) ?
    N20 C19 C18 . . 120.4(9) ?
    C14 C19 C18 . . 118.1(8) ?
    C19 N20 H20A . . 116(6) ?
    C19 N20 H20B . . 122(6) ?
    H20A N20 H20B . . 115(5) ?
    O23 N21 O22 . . 121.8(6) ?
    O23 N21 O24 . . 119.3(6) ?
    O22 N21 O24 . . 118.8(6) ?
    O26 N25 O27 . . 121.4(6) ?
    O26 N25 O28 . . 119.5(6) ?
    O27 N25 O28 . . 119.1(6) ?
loop_
    _geom_torsion_atom_site_label_1
    _geom_torsion_atom_site_label_2
    _geom_torsion_atom_site_label_3
    _geom_torsion_atom_site_label_4
    _geom_torsion_site_symmetry_1
    _geom_torsion_site_symmetry_2
    _geom_torsion_site_symmetry_3
    _geom_torsion_site_symmetry_4
    _geom_torsion
    _geom_torsion_publ_flag
    C7 C2 C3 C4 . . . . 0.8(12) ?
    N1 C2 C3 C4 . . . . 179.9(9) ?
    C2 C3 C4 C5 . . . . -1.0(14) ?
    C3 C4 C5 C6 . . . . 0.4(14) ?
    C4 C5 C6 C7 . . . . 0.2(13) ?
    C5 C6 C7 C2 . . . . -0.4(12) ?
    C5 C6 C7 C8 . . . . 178.2(7) ?
    N1 C2 C7 C6 . . . . -179.2(7) ?
    C3 C2 C7 C6 . . . . -0.1(11) ?
    N1 C2 C7 C8 . . . . 2.2(11) ?
    C3 C2 C7 C8 . . . . -178.7(7) ?
    C6 C7 C8 N9 . . . . -79.6(9) ?
    C2 C7 C8 N9 . . . . 99.1(7) ?
    C7 C8 N9 C10 . . . . -169.9(6) ?
    C8 N9 C10 C11 . . . . -174.2(6) ?
    N9 C10 C11 N12 . . . . 178.7(7) ?
    C10 C11 N12 C13 . . . . 174.5(5) ?
    C11 N12 C13 C14 . . . . 167.8(7) ?
    N12 C13 C14 C15 . . . . 79.3(9) ?
    N12 C13 C14 C19 . . . . -101.3(7) ?
    C19 C14 C15 C16 . . . . 2.1(12) ?
    C13 C14 C15 C16 . . . . -178.5(7) ?
    C14 C15 C16 C17 . . . . -2.2(13) ?
    C15 C16 C17 C18 . . . . 1.2(13) ?
    C16 C17 C18 C19 . . . . 0.0(13) ?
    C15 C14 C19 N20 . . . . 177.9(8) ?
    C13 C14 C19 N20 . . . . -1.6(11) ?
    C15 C14 C19 C18 . . . . -0.8(11) ?
    C13 C14 C19 C18 . . . . 179.8(7) ?
    C17 C18 C19 N20 . . . . -178.9(8) ?
    C17 C18 C19 C14 . . . . -0.2(12) ?
loop_
    _geom_hbond_atom_site_label_D
    _geom_hbond_atom_site_label_H
    _geom_hbond_atom_site_label_A
    _geom_hbond_site_symmetry_A
    _geom_hbond_distance_DH
    _geom_hbond_distance_HA
    _geom_hbond_distance_DA
    _geom_hbond_angle_DHA
    _geom_hbond_publ_flag
    N9 H9A O23 1_565 0.94(4) 1.87(3) 2.794(8) 167(7) yes
    N9 H9B O24 . 0.95(5) 1.96(5) 2.879(7) 164(5) yes
    N12 H12A O27 . 0.92(3) 1.88(3) 2.787(8) 168(8) yes
    N12 H12B O28 1_565 0.91(5) 1.95(5) 2.862(8) 176(9) yes
    N1 H1B O22 3_565 0.90(7) 2.55(8) 3.290(11) 141(9) yes
    N1 H1B O24 3_565 0.90(7) 2.40(7) 3.272(10) 166(9) yes
    N9 H9A O22 1_565 0.94(4) 2.38(6) 3.050(8) 128(5) yes
    N12 H12A O26 . 0.92(3) 2.36(5) 3.046(8) 132(4) yes
    N12 H12B O27 1_565 0.91(5) 2.49(5) 3.096(8) 125(4) yes
    N20 H20B O26 3_455 0.91(7) 2.56(8) 3.246(12) 133(8) yes
    N20 H20B O28 3_455 0.91(7) 2.32(8) 3.204(11) 165(8) yes
    C8 H8B O24 3_565 0.97 2.46 3.327(9) 149 yes
    C10 H10A O24 3_565 0.97 2.41 3.258(8) 145 yes
    C10 H10B O22 3_555 0.97 2.58 3.291(9) 130 yes
    C11 H11A O27 1_565 0.97 2.56 3.147(9) 119 yes
    C11 H11A O26 3_465 0.97 2.57 3.285(9) 131 yes
    C11 H11B O28 3_455 0.97 2.41 3.249(9) 145 yes
    C13 H13A O28 3_455 0.97 2.46 3.315(10) 147 yes
_shelx_hkl_checksum     84847
_shelx_hkl_file
;
   1   6  -1    4.82    0.54
   1   6   0   12.73    0.71
   1   6   1    4.94    0.55
   1   6   2    5.02    0.55
   1   6   3    2.91    0.44
   1   6   4    1.97    0.36
   1   6   5    5.91    0.57
   1   6   6    6.47    0.55
   1   6   7    6.94    0.58
   1   6   8    8.23    0.62
   1   6   9    4.79    0.51
   1   6  10    2.47    0.48
   1   6  11    1.42    0.38
   1   6  12    0.30    0.40
   1   6  13    3.51    0.50
   1   6  14    2.78    0.49
   1   6  15   -0.65    0.45
   1   6  16   -0.36    0.41
   1   6  17   -0.31    0.35
   1   6  18   -0.27    0.22
   0   6  18    1.06    0.50
   0   6  17    0.04    0.24
   0   6  16    0.00    0.24
   0   6  15   -0.04    0.25
   0   6  14    2.47    0.47
   0   6  13    0.06    0.27
   0   6  12    0.35    0.31
   0   6  11   -0.12    0.23
   0   6  10   -0.09    0.22
   0   6   9    0.22    0.28
   0   6   8    4.92    0.59
   0   6   7    0.26    0.36
   0   6   6    6.32    0.56
   0   6   5   -0.12    0.27
   0   6   4    3.69    0.45
   0   6   3   -0.12    0.29
   0   6   2   16.69    0.74
   0   6   1    0.14    0.30
   0   6   0    9.99    0.60
   0   6  -1    0.79    0.29
  -1   6  -1    6.39    0.53
  -1   6   0   12.62    0.72
  -1   6   1    4.61    0.54
  -1   6   2    5.47    0.48
  -1   6   3    2.09    0.61
  -1   6   4   -0.11    0.40
  -1   6   5    6.54    0.50
  -1   6   6    5.16    0.52
  -1   6   7    4.97    0.54
  -1   6   8    8.61    0.57
  -1   6   9    3.69    0.47
  -1   6  10    3.83    0.43
  -1   6  11    1.60    0.40
  -1   6  12    1.07    0.43
  -1   6  13    4.48    0.55
  -1   6  14    4.63    0.53
  -1   6  15   -0.16    0.54
  -1   6  16    0.75    0.46
  -1   6  17    1.49    0.48
  -1   6  18   -0.14    0.25
  -2   6  17    0.38    0.29
  -2   6  16    0.11    0.35
  -2   6  15    0.72    0.47
  -2   6  14    0.01    0.33
  -2   6  13    2.58    0.54
  -2   6  12    3.10    0.46
  -2   6  11    0.23    0.35
  -2   6  10    0.25    0.33
  -2   6   9   -0.09    0.32
  -2   6   8    1.37    0.37
  -2   6   7    0.09    0.30
  -2   6   6    0.06    0.38
  -2   6   5   -0.23    0.25
  -2   6   4    0.25    0.32
  -2   6   3    1.56    0.49
  -2   6   2    0.69    0.45
  -2   6   1    1.92    0.39
  -2   6   0   -0.09    0.20
  -2   6  -1    1.84    0.42
  -3   6  -1   -0.12    0.23
  -3   6   0    0.22    0.26
  -3   6   1   -0.26    0.26
  -3   6   2    0.35    0.44
  -3   6   3   -0.07    0.20
  -3   6   4   -0.01    0.28
  -3   6   5    0.43    0.32
  -3   6   6    0.08    0.21
  -3   6   7    0.15    0.29
  -3   6   8    0.32    0.34
  -3   6   9    0.60    0.42
  -3   6  10    0.10    0.38
  -3   6  11    0.05    0.25
  -3   6  12   -0.20    0.26
  -3   6  13    0.13    0.30
  -3   6  14    0.88    0.35
  -3   6  15   -0.17    0.28
  -3   6  16    0.46    0.33
  -4   6  15    0.63    0.38
  -4   6  14    0.22    0.36
  -4   6  13    0.10    0.29
  -4   6  12    0.99    0.48
  -4   6  11    0.28    0.32
  -4   6  10    0.23    0.28
  -4   6   9   -0.01    0.21
  -4   6   8    0.13    0.27
  -4   6   7    0.19    0.27
  -4   6   6    0.58    0.31
  -4   6   5    0.04    0.25
  -4   6   4    0.14    0.27
  -4   6   3   -0.18    0.20
  -4   6   2    0.01    0.24
  -4   6   1    0.06    0.21
  -4   6   0    0.32    0.31
  -4   6  -1   -0.25    0.19
  -5   6  -1   -0.10    0.31
  -5   6   0   10.57    0.70
  -5   6   1    0.26    0.33
  -5   6   2    3.09    0.43
  -5   6   3    0.07    0.35
  -5   6   4   -0.01    0.27
  -5   6   5    2.84    0.53
  -5   6   6    0.28    0.33
  -5   6   7   -0.07    0.23
  -5   6   8    2.08    0.39
  -5   6   9    0.07    0.22
  -5   6  10    0.27    0.24
  -5   6  11   -0.15    0.24
  -5   6  12   -0.02    0.22
  -6   6   8    0.45    0.41
  -6   6   7   -0.13    0.20
  -6   6   6    0.00    0.25
  -6   6   5    0.35    0.31
  -6   6   4   -0.10    0.29
  -6   6   3    0.16    0.33
  -6   6   2    0.17    0.31
  -6   6   1    0.59    0.35
  -6   6   0    0.01    0.30
  -6   6  -1    0.35    0.35
  -9   5  -1    0.25    0.28
  -9   5   0    0.19    0.32
  -9   5   1    0.04    0.27
  -9   5   2   -0.16    0.25
  -9   5   3    0.27    0.25
  -9   5   4    0.11    0.22
  -9   5   5   -0.24    0.24
  -9   5   6   -0.22    0.19
  -8   5  13    1.02    0.40
  -8   5  12    0.20    0.32
  -8   5  11    2.97    0.45
  -8   5  10    0.43    0.31
  -8   5   9    0.12    0.29
  -8   5   8    0.15    0.24
  -8   5   7    0.09    0.34
  -8   5   6    0.21    0.30
  -8   5   5    1.02    0.36
  -8   5   4    0.19    0.28
  -8   5   3    0.15    0.32
  -8   5   2   -0.13    0.24
  -8   5   1   -0.07    0.26
  -8   5   0    0.02    0.29
  -8   5  -1   -0.12    0.23
  -7   5  -1    0.34    0.48
  -7   5   0    9.20    0.58
  -7   5   1    1.23    0.43
  -7   5   2    0.66    0.37
  -7   5   3    0.38    0.30
  -7   5   4    0.23    0.28
  -7   5   5    2.31    0.43
  -7   5   6    0.36    0.38
  -7   5   7    0.31    0.33
  -7   5   8   -0.23    0.21
  -7   5   9    0.07    0.23
  -7   5  10   -0.02    0.30
  -7   5  11   -0.11    0.26
  -7   5  12   -0.01    0.21
  -7   5  13    0.35    0.33
  -7   5  14    0.24    0.31
  -7   5  15    0.03    0.31
  -7   5  16   -0.12    0.21
  -6   5  19    0.13    0.27
  -6   5  18   -0.01    0.25
  -6   5  17    0.35    0.31
  -6   5  16   -0.26    0.17
  -6   5  15    0.10    0.26
  -6   5  14    0.06    0.29
  -6   5  13    0.00    0.24
  -6   5  12   -0.15    0.23
  -6   5  11    0.10    0.25
  -6   5  10    0.11    0.22
  -6   5   9    0.17    0.27
  -6   5   8    0.02    0.26
  -6   5   7    2.18    0.47
  -6   5   6    0.41    0.31
  -6   5   5    0.26    0.35
  -6   5   4    1.47    0.42
  -6   5   3    3.84    0.45
  -6   5   2    3.77    0.42
  -6   5   1    0.54    0.43
  -6   5   0    0.09    0.27
  -6   5  -1    1.84    0.44
  -5   5  -1    0.10    0.24
  -5   5   0    1.15    0.31
  -5   5   1    0.34    0.27
  -5   5   2    0.25    0.25
  -5   5   3    0.22    0.27
  -5   5   4    3.76    0.40
  -5   5   5   -0.01    0.29
  -5   5   6    0.71    0.35
  -5   5   7    2.57    0.40
  -5   5   8    0.15    0.22
  -5   5   9    0.34    0.40
  -5   5  10    0.85    0.26
  -5   5  11    0.61    0.29
  -5   5  12   -0.26    0.20
  -5   5  13   -0.07    0.19
  -5   5  14    0.00    0.20
  -5   5  15    0.21    0.30
  -5   5  16   -0.26    0.21
  -5   5  17    0.28    0.24
  -5   5  18   -0.27    0.20
  -5   5  19   -0.03    0.24
  -5   5  20   -0.24    0.28
  -5   5  21   -0.02    0.22
  -4   5  22   -0.07    0.23
  -4   5  21   -0.12    0.20
  -4   5  20   -0.16    0.19
  -4   5  19   -0.09    0.22
  -4   5  18    0.02    0.31
  -4   5  17   -0.02    0.26
  -4   5  16    0.08    0.20
  -4   5  15    1.24    0.34
  -4   5  14    3.03    0.57
  -4   5  13    2.43    0.38
  -4   5  12    0.71    0.37
  -4   5  11    1.43    0.34
  -4   5  10    8.21    0.58
  -4   5   9    5.79    0.48
  -4   5   8    2.85    0.38
  -4   5   7    2.29    0.35
  -4   5   6    3.55    0.39
  -4   5   5    0.68    0.32
  -4   5   4    3.04    0.38
  -4   5   3   12.27    0.58
  -4   5   2    3.21    0.39
  -4   5   1    0.05    0.28
  -4   5   0    0.03    0.25
  -4   5  -1   -0.04    0.26
  -3   5  -1    1.47    0.33
  -3   5   0   10.77    0.57
  -3   5   1    1.11    0.29
  -3   5   2   14.64    0.69
  -3   5   3   10.86    0.54
  -3   5   4    1.68    0.33
  -3   5   5    3.49    0.42
  -3   5   6    7.75    0.46
  -3   5   7    9.77    0.53
  -3   5   8    5.24    0.49
  -3   5   9    0.01    0.32
  -3   5  10    5.78    0.51
  -3   5  11   14.68    0.64
  -3   5  12    1.44    0.46
  -3   5  13    9.34    0.61
  -3   5  14    1.02    0.50
  -3   5  15    3.41    0.47
  -3   5  16    2.55    0.44
  -3   5  17    0.48    0.27
  -3   5  18    1.47    0.44
  -3   5  19    0.11    0.30
  -3   5  20   -0.17    0.18
  -3   5  21    0.03    0.28
  -3   5  22    0.22    0.25
  -3   5  23   -0.19    0.25
  -3   5  24    0.10    0.36
  -2   5  24    0.56    0.58
  -2   5  23    1.28    0.37
  -2   5  22    0.19    0.29
  -2   5  21    0.23    0.25
  -2   5  20   -0.02    0.17
  -2   5  19    0.12    0.21
  -2   5  18    0.04    0.21
  -2   5  17   -0.08    0.24
  -2   5  16    3.02    0.36
  -2   5  15    0.09    0.24
  -2   5  14    0.07    0.29
  -2   5  13    3.22    0.35
  -2   5  12    0.62    0.28
  -2   5  11    1.46    0.46
  -2   5  10    7.21    0.50
  -2   5   9    6.28    0.46
  -2   5   8    1.43    0.33
  -2   5   7    0.93    0.44
  -2   5   6    8.22    0.51
  -2   5   5    4.49    0.39
  -2   5   4    2.59    0.32
  -2   5   3   17.19    0.66
  -2   5   2    9.71    0.56
  -2   5   1    4.30    0.42
  -2   5   0    7.49    0.49
  -2   5  -1    4.11    0.41
  -1   5  -1   15.95    0.66
  -1   5   0   10.06    0.35
  -1   5   1   15.18    0.62
  -1   5   2    4.96    0.29
  -1   5   3    2.70    0.25
  -1   5   4   -0.25    0.25
  -1   5   5    1.86    0.32
  -1   5   6    2.50    0.32
  -1   5   7    9.31    0.51
  -1   5   8    4.98    0.44
  -1   5   9   12.15    0.66
  -1   5  10   11.30    0.64
  -1   5  11    2.23    0.48
  -1   5  12    4.11    0.41
  -1   5  13    2.08    0.46
  -1   5  14    1.91    0.42
  -1   5  15    1.70    0.38
  -1   5  16   -0.37    0.24
  -1   5  17    1.01    0.59
  -1   5  18    0.41    0.37
  -1   5  19    0.37    0.29
  -1   5  20   -0.01    0.21
  -1   5  21   -0.25    0.17
  -1   5  22   -0.17    0.23
  -1   5  23    0.00    0.23
  -1   5  24    0.03    0.22
  -1   5  25   -0.26    0.16
   0   5  25   -0.05    0.18
   0   5  24    0.00    0.26
   0   5  23    0.41    0.45
   0   5  22    0.03    0.23
   0   5  21   -0.22    0.18
   0   5  20   -0.11    0.19
   0   5  19    0.45    0.32
   0   5  18   -0.10    0.19
   0   5  17    3.54    0.45
   0   5  16    0.04    0.22
   0   5  15    3.20    0.41
   0   5  14    0.17    0.22
   0   5  13    0.38    0.39
   0   5  12   -0.20    0.19
   0   5  11   15.72    0.70
   0   5  10   -0.14    0.24
   0   5   9   33.65    0.90
   0   5   8   -0.43    0.17
   0   5   7    7.43    0.50
   0   5   6   -0.07    0.20
   0   5   5    0.16    0.26
   0   5   4   -0.25    0.22
   0   5   3    1.15    0.24
   0   5   2   -0.04    0.15
   0   5   1    1.18    0.20
   0   5   0    0.26    0.19
   0   5  -1    1.36    0.24
   1   5  -1   17.72    0.70
   1   5   0   10.49    0.39
   1   5   1   16.45    0.65
   1   5   2    5.08    0.28
   1   5   3    3.59    0.27
   1   5   4    0.29    0.27
   1   5   5    2.03    0.32
   1   5   6    2.80    0.39
   1   5   7   11.53    0.57
   1   5   8    4.82    0.45
   1   5   9   12.85    0.64
   1   5  10   11.47    0.62
   1   5  11    1.20    0.39
   1   5  12    2.99    0.41
   1   5  13    2.68    0.42
   1   5  14    1.15    0.38
   1   5  15    2.36    0.35
   1   5  16    0.21    0.25
   1   5  17    1.03    0.40
   1   5  18    0.25    0.36
   1   5  19   -0.14    0.24
   1   5  20   -0.17    0.20
   1   5  21    0.02    0.22
   1   5  22   -0.14    0.14
   1   5  23    0.10    0.29
   1   5  24    0.02    0.21
   1   5  25    0.11    0.18
   1   4  -1   11.64    0.40
   1   4   0    9.85    0.37
   1   4   1   11.52    0.61
   1   4   2    3.02    0.25
   1   4   3    5.95    0.34
   1   4   4    1.98    0.19
   1   4   5    3.20    0.26
   1   4   6    1.78    0.19
   1   4   7    6.50    0.31
   1   4   8    1.54    0.22
   1   4   9    1.27    0.20
   1   4  10    2.29    0.26
   1   4  11   12.94    0.43
   1   4  12    6.63    0.33
   1   4  13    9.65    0.37
   1   4  14    3.18    0.27
   1   4  15    0.19    0.19
   1   4  16    1.85    0.24
   1   4  17    0.59    0.38
   1   4  18    0.38    0.30
   1   4  19    1.46    0.34
   1   4  20    0.41    0.31
   1   4  21    0.64    0.31
   1   4  22   -0.21    0.22
   1   4  23   -0.09    0.16
   1   4  24   -0.08    0.24
   1   4  25   -0.13    0.26
   1   4  26    0.11    0.24
   1   4  27    0.14    0.21
   1   4  28    0.12    0.23
   1   4  29   -0.05    0.22
   0   4  29    0.18    0.22
   0   4  28    1.06    0.32
   0   4  27    0.02    0.22
   0   4  26    7.13    0.58
   0   4  25    0.05    0.20
   0   4  24    1.62    0.38
   0   4  23    0.06    0.23
   0   4  22    4.90    0.49
   0   4  21   -0.22    0.16
   0   4  20    0.38    0.32
   0   4  19    0.30    0.33
   0   4  18   51.76    1.16
   0   4  17    0.17    0.27
   0   4  16    0.28    0.18
   0   4  15    0.03    0.17
   0   4  14    2.50    0.24
   0   4  13   -0.02    0.18
   0   4  12    1.10    0.23
   0   4  11    0.27    0.16
   0   4  10   16.32    0.71
   0   4   9    0.17    0.16
   0   4   8   39.41    1.05
   0   4   7    0.05    0.19
   0   4   6   24.88    0.87
   0   4   5    0.05    0.17
   0   4   4   12.70    0.43
   0   4   3    0.29    0.21
   0   4   2  102.12    1.67
   0   4   1    0.67    0.18
   0   4   0  147.52    1.99
   0   4  -1    0.97    0.23
  -1   4  -1   12.06    0.42
  -1   4   0    9.47    0.34
  -1   4   1   11.63    0.40
  -1   4   2    2.35    0.25
  -1   4   3    5.64    0.28
  -1   4   4    1.59    0.22
  -1   4   5    2.56    0.25
  -1   4   6    1.71    0.21
  -1   4   7    6.94    0.31
  -1   4   8    2.08    0.21
  -1   4   9    0.67    0.19
  -1   4  10    2.65    0.24
  -1   4  11   14.47    0.67
  -1   4  12    7.29    0.36
  -1   4  13   10.59    0.40
  -1   4  14    4.53    0.32
  -1   4  15    0.28    0.25
  -1   4  16    2.85    0.29
  -1   4  17    0.56    0.38
  -1   4  18    0.06    0.34
  -1   4  19   -0.01    0.50
  -1   4  20    0.47    0.36
  -1   4  21    0.15    0.38
  -1   4  22   -0.04    0.24
  -1   4  23    0.10    0.23
  -1   4  24   -0.26    0.19
  -1   4  25    0.24    0.30
  -1   4  26   -0.16    0.18
  -1   4  27    0.17    0.22
  -1   4  28    0.09    0.23
  -1   4  29   -0.17    0.22
  -2   4  29    0.10    0.23
  -2   4  28   -0.03    0.19
  -2   4  27    0.19    0.25
  -2   4  26   -0.18    0.14
  -2   4  25    0.37    0.32
  -2   4  24    0.02    0.17
  -2   4  23    0.03    0.24
  -2   4  22    0.17    0.27
  -2   4  21    1.19    0.29
  -2   4  20    3.22    0.39
  -2   4  19    0.31    0.27
  -2   4  18    1.81    0.33
  -2   4  17    2.07    0.33
  -2   4  16    4.58    0.39
  -2   4  15    7.24    0.32
  -2   4  14    9.68    0.36
  -2   4  13    3.36    0.27
  -2   4  12   47.60    1.12
  -2   4  11   13.44    0.41
  -2   4  10    4.03    0.27
  -2   4   9    2.31    0.24
  -2   4   8    9.40    0.35
  -2   4   7    2.47    0.21
  -2   4   6   17.65    0.74
  -2   4   5    2.79    0.26
  -2   4   4   17.53    0.70
  -2   4   3   17.86    0.75
  -2   4   2   23.89    0.82
  -2   4   1   24.40    0.88
  -2   4   0    0.43    0.18
  -2   4  -1   22.27    0.83
  -3   4  -1   13.50    0.41
  -3   4   0    0.15    0.14
  -3   4   1   12.68    0.44
  -3   4   2    8.09    0.34
  -3   4   3    0.01    0.13
  -3   4   4    1.51    0.21
  -3   4   5    2.81    0.24
  -3   4   6    7.67    0.33
  -3   4   7    1.73    0.21
  -3   4   8   10.48    0.42
  -3   4   9    1.32    0.20
  -3   4  10    1.64    0.25
  -3   4  11   10.52    0.37
  -3   4  12   16.01    0.67
  -3   4  13    1.74    0.21
  -3   4  14    1.70    0.22
  -3   4  15    0.80    0.33
  -3   4  16   -0.03    0.19
  -3   4  17    0.07    0.25
  -3   4  18    0.34    0.28
  -3   4  19   -0.05    0.24
  -3   4  20    0.11    0.26
  -3   4  21   -0.03    0.16
  -3   4  22    0.31    0.25
  -3   4  23   -0.29    0.16
  -3   4  24   -0.04    0.21
  -3   4  25    0.40    0.30
  -3   4  26    0.02    0.22
  -3   4  27   -0.18    0.16
  -3   4  28    0.17    0.22
  -4   4  27   -0.01    0.20
  -4   4  26    0.13    0.27
  -4   4  25    0.17    0.24
  -4   4  24    0.26    0.41
  -4   4  23    0.64    0.40
  -4   4  22    0.42    0.33
  -4   4  21    0.97    0.37
  -4   4  20    0.11    0.24
  -4   4  19   -0.12    0.20
  -4   4  18    0.29    0.25
  -4   4  17    0.42    0.39
  -4   4  16    2.11    0.33
  -4   4  15    1.29    0.34
  -4   4  14   -0.16    0.21
  -4   4  13    0.70    0.39
  -4   4  12    4.79    0.32
  -4   4  11    4.49    0.33
  -4   4  10    1.69    0.25
  -4   4   9    1.79    0.23
  -4   4   8    5.07    0.32
  -4   4   7    0.69    0.17
  -4   4   6    0.20    0.21
  -4   4   5    1.41    0.23
  -4   4   4    1.33    0.21
  -4   4   3    0.43    0.17
  -4   4   2    2.62    0.22
  -4   4   1    9.11    0.35
  -4   4   0    1.27    0.21
  -4   4  -1    8.58    0.33
  -5   4  -1   19.08    0.70
  -5   4   0   11.91    0.38
  -5   4   1   20.28    0.76
  -5   4   2    2.29    0.25
  -5   4   3    3.78    0.28
  -5   4   4    3.23    0.30
  -5   4   5    4.27    0.27
  -5   4   6    0.59    0.22
  -5   4   7    7.58    0.33
  -5   4   8    0.39    0.19
  -5   4   9    0.87    0.18
  -5   4  10    2.93    0.39
  -5   4  11   14.85    0.64
  -5   4  12   -0.05    0.22
  -5   4  13    6.08    0.47
  -5   4  14    0.35    0.31
  -5   4  15    0.39    0.29
  -5   4  16    0.10    0.24
  -5   4  17   -0.15    0.21
  -5   4  18   -0.09    0.27
  -5   4  19   -0.27    0.19
  -5   4  20    0.08    0.24
  -5   4  21    1.55    0.39
  -5   4  22    0.07    0.22
  -5   4  23   -0.03    0.15
  -5   4  24   -0.04    0.38
  -5   4  25   -0.09    0.21
  -5   4  26    0.01    0.22
  -6   4  24    0.12    0.22
  -6   4  23    0.31    0.36
  -6   4  22    1.25    0.36
  -6   4  21    0.28    0.29
  -6   4  20   -0.04    0.24
  -6   4  19    2.82    0.51
  -6   4  18    0.37    0.31
  -6   4  17    0.23    0.26
  -6   4  16    2.09    0.46
  -6   4  15    4.99    0.49
  -6   4  14    4.49    0.45
  -6   4  13   12.87    0.64
  -6   4  12    2.53    0.44
  -6   4  11   10.64    0.57
  -6   4  10    4.35    0.39
  -6   4   9    6.41    0.47
  -6   4   8    0.74    0.26
  -6   4   7    1.57    0.30
  -6   4   6    2.91    0.34
  -6   4   5   15.02    0.64
  -6   4   4    5.90    0.42
  -6   4   3    4.29    0.40
  -6   4   2    2.29    0.37
  -6   4   1    2.08    0.29
  -6   4   0    4.01    0.26
  -6   4  -1    1.51    0.26
  -7   4  -1    9.98    0.58
  -7   4   0    1.88    0.33
  -7   4   1   10.85    0.57
  -7   4   2    2.48    0.42
  -7   4   3    0.40    0.37
  -7   4   4    0.25    0.35
  -7   4   5    0.06    0.24
  -7   4   6    1.47    0.33
  -7   4   7    1.95    0.32
  -7   4   8    0.33    0.33
  -7   4   9    0.99    0.40
  -7   4  10    0.53    0.30
  -7   4  11    0.40    0.37
  -7   4  12    0.23    0.29
  -7   4  13   -0.17    0.21
  -7   4  14    0.20    0.32
  -7   4  15    0.14    0.29
  -7   4  16    0.18    0.24
  -7   4  17    0.16    0.29
  -7   4  18   -0.20    0.17
  -7   4  19    0.57    0.44
  -7   4  20   -0.02    0.23
  -7   4  21   -0.12    0.20
  -7   4  22    0.15    0.24
  -8   4  20    0.15    0.23
  -8   4  19    0.02    0.23
  -8   4  18    0.05    0.23
  -8   4  17    0.80    0.27
  -8   4  16    0.06    0.20
  -8   4  15    0.35    0.30
  -8   4  14   -0.01    0.16
  -8   4  13   -0.18    0.21
  -8   4  12    0.11    0.25
  -8   4  11    1.53    0.41
  -8   4  10    0.74    0.35
  -8   4   9    1.98    0.44
  -8   4   8    1.96    0.44
  -8   4   7    3.15    0.41
  -8   4   6   -0.10    0.24
  -8   4   5    0.04    0.25
  -8   4   4    7.30    0.50
  -8   4   3    3.81    0.40
  -8   4   2    5.00    0.43
  -8   4   1    5.25    0.45
  -8   4   0    0.34    0.26
  -8   4  -1    5.85    0.46
  -9   4  -1    0.14    0.19
  -9   4   0    0.35    0.24
  -9   4   1    0.03    0.22
  -9   4   2   -0.26    0.21
  -9   4   3    0.14    0.26
  -9   4   4   -0.06    0.24
  -9   4   5    0.41    0.27
  -9   4   6    0.21    0.24
  -9   4   7    0.10    0.21
  -9   4   8    0.14    0.26
  -9   4   9    0.43    0.24
  -9   4  10   -0.19    0.18
  -9   4  11    0.08    0.28
  -9   4  12   -0.19    0.36
  -9   4  13    0.30    0.32
  -9   4  14    0.17    0.27
  -9   4  15   -0.14    0.20
  -9   4  16   -0.09    0.19
  -9   4  17   -0.09    0.18
 -10   4  12    0.13    0.26
 -10   4  11    0.83    0.38
 -10   4  10    0.60    0.34
 -10   4   9    0.30    0.28
 -10   4   8    0.57    0.36
 -10   4   7    0.19    0.23
 -10   4   6    0.42    0.31
 -10   4   5    0.07    0.22
 -10   4   4    0.20    0.24
 -10   4   3    0.21    0.27
 -10   4   2   -0.10    0.18
 -10   4   1   -0.01    0.17
 -10   4   0    0.07    0.22
 -10   4  -1   -0.04    0.21
 -12   3   3    0.07    0.30
 -12   3   2    0.93    0.39
 -12   3   1    0.14    0.26
 -12   3   0    1.01    0.36
 -12   3  -1    0.21    0.24
 -11   3  -1    0.19    0.27
 -11   3   0    0.35    0.30
 -11   3   1   -0.25    0.22
 -11   3   2    0.59    0.45
 -11   3   3    0.37    0.26
 -11   3   4    0.54    0.33
 -11   3   5   -0.37    0.19
 -11   3   6   -0.12    0.24
 -11   3   7    0.20    0.25
 -11   3   8   -0.19    0.19
 -11   3   9   -0.09    0.18
 -11   3  10    0.27    0.28
 -11   3  11   -0.21    0.21
 -11   3  12    0.48    0.40
 -11   3  13    0.06    0.21
 -10   3  18    0.32    0.26
 -10   3  17    0.62    0.41
 -10   3  16    0.85    0.47
 -10   3  15    0.76    0.29
 -10   3  14    3.07    0.43
 -10   3  13    0.54    0.35
 -10   3  12    8.57    0.64
 -10   3  11    1.41    0.39
 -10   3  10    2.68    0.51
 -10   3   9    2.50    0.37
 -10   3   8    1.25    0.31
 -10   3   7    4.32    0.43
 -10   3   6    3.29    0.52
 -10   3   5    0.20    0.30
 -10   3   4    4.48    0.49
 -10   3   3    5.05    0.49
 -10   3   2    0.14    0.36
 -10   3   1   12.94    0.64
 -10   3   0    1.31    0.36
 -10   3  -1   11.25    0.59
  -9   3  -1    8.82    0.49
  -9   3   0    8.31    0.55
  -9   3   1    7.94    0.53
  -9   3   2    4.99    0.42
  -9   3   3    0.48    0.37
  -9   3   4    0.21    0.24
  -9   3   5    2.22    0.41
  -9   3   6    1.84    0.33
  -9   3   7    0.52    0.26
  -9   3   8    0.38    0.32
  -9   3   9    1.83    0.40
  -9   3  10    2.29    0.37
  -9   3  11    2.30    0.44
  -9   3  12    0.45    0.37
  -9   3  13    0.33    0.35
  -9   3  14    1.65    0.34
  -9   3  15    0.98    0.34
  -9   3  16    0.11    0.29
  -9   3  17    0.50    0.33
  -9   3  18   -0.04    0.23
  -9   3  19    0.10    0.26
  -9   3  20    0.35    0.24
  -9   3  21   -0.16    0.18
  -8   3  24   -0.16    0.20
  -8   3  23    0.48    0.28
  -8   3  22    0.57    0.30
  -8   3  21    0.19    0.30
  -8   3  20    1.06    0.34
  -8   3  19    0.37    0.27
  -8   3  18    7.56    0.58
  -8   3  17    0.79    0.47
  -8   3  16    1.63    0.32
  -8   3  15    2.09    0.33
  -8   3  14    2.32    0.40
  -8   3  13   11.36    0.67
  -8   3  12    0.02    0.27
  -8   3  11   12.02    0.62
  -8   3  10   24.22    0.84
  -8   3   9    1.39    0.34
  -8   3   8   16.05    0.64
  -8   3   7    3.53    0.41
  -8   3   6    3.74    0.41
  -8   3   5    3.36    0.40
  -8   3   4    2.40    0.39
  -8   3   3   -0.09    0.25
  -8   3   2    9.79    0.53
  -8   3   1    1.64    0.40
  -8   3   0   35.34    0.91
  -8   3  -1    1.44    0.32
  -7   3  -1    7.28    0.30
  -7   3   0    4.44    0.32
  -7   3   1    7.25    0.36
  -7   3   2    3.13    0.28
  -7   3   3    0.45    0.17
  -7   3   4    9.13    0.34
  -7   3   5    3.16    0.27
  -7   3   6   11.29    0.38
  -7   3   7    5.35    0.34
  -7   3   8   11.40    0.37
  -7   3   9    1.17    0.21
  -7   3  10    1.27    0.35
  -7   3  11    0.10    0.23
  -7   3  12    0.40    0.24
  -7   3  13    0.12    0.27
  -7   3  14    0.16    0.27
  -7   3  15    0.32    0.24
  -7   3  16    1.49    0.33
  -7   3  17    0.54    0.38
  -7   3  18    2.89    0.39
  -7   3  19    1.40    0.27
  -7   3  20    0.42    0.38
  -7   3  21    0.28    0.37
  -7   3  22   -0.24    0.25
  -7   3  23    0.16    0.24
  -7   3  24    0.73    0.34
  -7   3  25    0.30    0.29
  -7   3  26    0.07    0.20
  -6   3  28   -0.02    0.18
  -6   3  27    0.05    0.18
  -6   3  26    0.10    0.16
  -6   3  25   -0.06    0.19
  -6   3  24    0.02    0.18
  -6   3  23    0.54    0.30
  -6   3  22    0.88    0.28
  -6   3  21    0.02    0.22
  -6   3  20    3.17    0.40
  -6   3  19    1.51    0.36
  -6   3  18    0.51    0.29
  -6   3  17    0.65    0.38
  -6   3  16    1.39    0.32
  -6   3  15   10.12    0.52
  -6   3  14    6.46    0.44
  -6   3  13    2.04    0.21
  -6   3  12    2.24    0.21
  -6   3  11    0.98    0.20
  -6   3  10    2.56    0.22
  -6   3   9    1.57    0.20
  -6   3   8    1.55    0.21
  -6   3   7    8.85    0.33
  -6   3   6    6.20    0.31
  -6   3   5    1.09    0.16
  -6   3   4    0.87    0.20
  -6   3   3    1.62    0.19
  -6   3   2    8.00    0.33
  -6   3   1    0.18    0.14
  -6   3   0    4.63    0.26
  -6   3  -1    0.22    0.15
  -5   3  -1   96.24    1.59
  -5   3   0    1.87    0.27
  -5   3   1   98.52    1.61
  -5   3   2    3.99    0.25
  -5   3   3    0.90    0.21
  -5   3   4    8.18    0.32
  -5   3   5    0.48    0.17
  -5   3   6    3.13    0.26
  -5   3   7   16.86    0.67
  -5   3   8    1.40    0.20
  -5   3   9   17.72    0.73
  -5   3  10    2.10    0.22
  -5   3  11    8.46    0.33
  -5   3  12    0.40    0.15
  -5   3  13    0.90    0.18
  -5   3  14    4.42    0.26
  -5   3  15   16.47    0.67
  -5   3  16    0.40    0.15
  -5   3  17    1.07    0.28
  -5   3  18    4.27    0.37
  -5   3  19    0.76    0.28
  -5   3  20    0.60    0.27
  -5   3  21    0.07    0.25
  -5   3  22    0.07    0.16
  -5   3  23    3.35    0.42
  -5   3  24    0.05    0.22
  -5   3  25    3.38    0.38
  -5   3  26   -0.05    0.20
  -5   3  27    0.06    0.20
  -5   3  28   -0.15    0.18
  -5   3  29   -0.08    0.17
  -4   3  31   -0.36    0.20
  -4   3  30    0.13    0.16
  -4   3  29   -0.22    0.19
  -4   3  28    0.30    0.25
  -4   3  27    0.29    0.25
  -4   3  26    0.39    0.28
  -4   3  25    1.47    0.35
  -4   3  24    1.39    0.30
  -4   3  23    1.19    0.27
  -4   3  22    0.34    0.24
  -4   3  21    0.47    0.32
  -4   3  20    0.12    0.18
  -4   3  19    2.24    0.40
  -4   3  18    3.96    0.25
  -4   3  17    6.49    0.30
  -4   3  16    4.13    0.31
  -4   3  15    1.88    0.21
  -4   3  14    6.36    0.30
  -4   3  13   10.93    0.40
  -4   3  12    7.26    0.32
  -4   3  11    9.77    0.36
  -4   3  10   11.73    0.39
  -4   3   9   19.83    0.82
  -4   3   8   15.00    0.71
  -4   3   7   21.09    0.81
  -4   3   6   13.11    0.46
  -4   3   5    4.68    0.26
  -4   3   4    1.29    0.21
  -4   3   3   17.04    0.50
  -4   3   2   46.81    1.17
  -4   3   1   84.38    1.53
  -4   3   0   47.68    1.22
  -4   3  -1   83.00    1.54
  -3   3  -1    5.48    0.28
  -3   3   0   41.03    1.15
  -3   3   1    4.79    0.26
  -3   3   2   16.47    0.53
  -3   3   3    2.16    0.20
  -3   3   4    6.37    0.28
  -3   3   5    7.34    0.30
  -3   3   6    4.23    0.26
  -3   3   7    0.12    0.16
  -3   3   8   11.69    0.43
  -3   3   9    0.92    0.17
  -3   3  10   26.62    0.92
  -3   3  11    5.03    0.28
  -3   3  12    1.90    0.25
  -3   3  13   37.66    1.03
  -3   3  14    4.41    0.29
  -3   3  15    0.05    0.15
  -3   3  16    0.27    0.16
  -3   3  17    0.29    0.15
  -3   3  18    2.55    0.26
  -3   3  19    0.02    0.15
  -3   3  20    0.00    0.17
  -3   3  21    0.05    0.17
  -3   3  22   -0.11    0.17
  -3   3  23    0.37    0.26
  -3   3  24   -0.15    0.23
  -3   3  25    0.22    0.24
  -3   3  26    0.33    0.24
  -3   3  27    0.97    0.34
  -3   3  28    0.07    0.21
  -3   3  29    0.15    0.19
  -3   3  30   -0.10    0.19
  -3   3  31   -0.22    0.16
  -2   3  32   -0.05    0.16
  -2   3  31    0.00    0.14
  -2   3  30   -0.05    0.18
  -2   3  29    0.24    0.21
  -2   3  28    1.71    0.32
  -2   3  27    1.39    0.42
  -2   3  26    0.93    0.30
  -2   3  25    1.24    0.41
  -2   3  24    3.48    0.37
  -2   3  23    4.78    0.49
  -2   3  22    5.19    0.44
  -2   3  21    1.61    0.30
  -2   3  20    0.86    0.17
  -2   3  19    1.59    0.20
  -2   3  18    0.71    0.18
  -2   3  17    1.27    0.18
  -2   3  16    6.77    0.30
  -2   3  15    8.61    0.39
  -2   3  14    7.72    0.32
  -2   3  13    3.55    0.26
  -2   3  12    5.06    0.28
  -2   3  11    0.23    0.24
  -2   3  10   13.99    0.50
  -2   3   9   12.85    0.45
  -2   3   8   16.59    0.75
  -2   3   7    3.84    0.23
  -2   3   6   17.44    0.76
  -2   3   5   52.35    1.27
  -2   3   4   17.89    0.79
  -2   3   3   54.07    1.28
  -2   3   2    0.54    0.14
  -2   3   1    1.21    0.19
  -2   3   0    4.49    0.24
  -2   3  -1    1.21    0.20
  -1   3  -1    9.58    0.38
  -1   3   0   16.77    0.75
  -1   3   1    8.47    0.31
  -1   3   2   31.07    1.00
  -1   3   3   19.15    0.79
  -1   3   4    5.43    0.27
  -1   3   5    6.12    0.28
  -1   3   6    3.95    0.24
  -1   3   7   29.36    0.96
  -1   3   8   24.55    0.89
  -1   3   9   11.88    0.43
  -1   3  10    0.30    0.14
  -1   3  11    1.98    0.21
  -1   3  12   12.94    0.49
  -1   3  13   14.85    0.50
  -1   3  14   14.80    0.75
  -1   3  15    8.92    0.37
  -1   3  16   20.91    0.84
  -1   3  17   18.31    0.50
  -1   3  18    0.29    0.23
  -1   3  19    7.86    0.38
  -1   3  20    6.26    0.44
  -1   3  21    1.17    0.28
  -1   3  22    4.97    0.51
  -1   3  23    5.52    0.52
  -1   3  24    0.37    0.38
  -1   3  25    0.20    0.28
  -1   3  26    0.90    0.40
  -1   3  27   -0.10    0.28
  -1   3  28    0.06    0.22
  -1   3  29    0.12    0.18
  -1   3  30    0.17    0.25
  -1   3  31    0.03    0.22
  -1   3  32   -0.03    0.21
   0   3  32   -0.13    0.20
   0   3  31    1.52    0.37
   0   3  30   -0.07    0.16
   0   3  29    0.18    0.20
   0   3  28   -0.24    0.16
   0   3  27    1.21    0.35
   0   3  26   -0.14    0.16
   0   3  25    0.16    0.22
   0   3  24    0.27    0.27
   0   3  23   29.56    0.91
   0   3  22    0.21    0.24
   0   3  21   11.96    0.63
   0   3  20    0.05    0.17
   0   3  19    5.89    0.35
   0   3  18    0.19    0.16
   0   3  17    8.14    0.39
   0   3  16    0.35    0.25
   0   3  15    1.95    0.24
   0   3  14   -0.10    0.12
   0   3  13   15.29    0.50
   0   3  12    0.04    0.13
   0   3  11   40.65    1.15
   0   3  10   -0.01    0.12
   0   3   9    1.28    0.17
   0   3   8    0.28    0.15
   0   3   7    2.26    0.19
   0   3   6   -0.03    0.13
   0   3   5    2.83    0.22
   0   3   4    0.02    0.11
   0   3   3   54.73    1.30
   0   3   2    0.25    0.14
   0   3   1  149.78    2.06
   0   3   0    0.70    0.18
   0   3  -1  147.59    2.06
   1   3  -1    8.30    0.31
   1   3   0   19.45    0.85
   1   3   1    8.96    0.33
   1   3   2   31.67    1.00
   1   3   3   20.22    0.86
   1   3   4    5.60    0.27
   1   3   5    6.28    0.29
   1   3   6    3.97    0.24
   1   3   7   28.51    0.95
   1   3   8   22.10    0.87
   1   3   9   11.23    0.40
   1   3  10   -0.23    0.15
   1   3  11    2.08    0.23
   1   3  12   11.17    0.44
   1   3  13   13.61    0.44
   1   3  14   13.58    0.45
   1   3  15    8.02    0.35
   1   3  16   19.33    0.85
   1   3  17   16.30    0.47
   1   3  18   -0.18    0.18
   1   3  19    7.61    0.34
   1   3  20    7.66    0.34
   1   3  21    0.33    0.27
   1   3  22    6.24    0.51
   1   3  23    3.79    0.43
   1   3  24   -0.15    0.24
   1   3  25   -0.07    0.21
   1   3  26    1.75    0.45
   1   3  27   -0.04    0.19
   1   3  28    0.10    0.18
   1   3  29    0.08    0.20
   1   3  30   -0.14    0.18
   1   3  31    0.09    0.18
   1   3  32    0.10    0.21
   1   2  -1   31.37    0.93
   1   2   0    0.23    0.12
   1   2   1   28.77    0.91
   1   2   2   14.59    0.46
   1   2   3   26.58    0.84
   1   2   4   59.30    1.26
   1   2   5   37.75    1.03
   1   2   6   13.68    0.44
   1   2   7   13.95    0.47
   1   2   8    8.19    0.33
   1   2   9    1.16    0.14
   1   2  10    2.54    0.25
   1   2  11   12.96    0.50
   1   2  12   15.26    0.52
   1   2  13   16.85    0.50
   1   2  14    6.90    0.29
   1   2  15    8.01    0.32
   1   2  16    0.34    0.16
   1   2  17    2.09    0.22
   1   2  18    1.35    0.20
   1   2  19    1.04    0.18
   1   2  20    0.39    0.18
   1   2  21    3.23    0.26
   1   2  22    0.21    0.24
   1   2  23    4.01    0.28
   1   2  24    5.49    0.37
   1   2  25    0.25    0.33
   1   2  26    0.08    0.26
   1   2  27    1.40    0.34
   1   2  28    0.25    0.26
   1   2  29   -0.12    0.15
   1   2  30    0.00    0.22
   1   2  31    0.03    0.17
   1   2  32    0.02    0.19
   1   2  33    0.00    0.17
   1   2  34   -0.02    0.18
   0   2  34    0.04    0.18
   0   2  33    0.03    0.19
   0   2  32    0.04    0.16
   0   2  31    0.10    0.16
   0   2  30    0.10    0.20
   0   2  29    0.06    0.17
   0   2  28    3.07    0.37
   0   2  27    0.02    0.18
   0   2  26    3.14    0.35
   0   2  25   -0.05    0.30
   0   2  24   48.15    1.08
   0   2  23    0.08    0.17
   0   2  22    1.15    0.22
   0   2  21    0.09    0.16
   0   2  20   32.55    0.94
   0   2  19    0.07    0.12
   0   2  18    0.18    0.19
   0   2  17    0.01    0.17
   0   2  16   10.33    0.41
   0   2  15    0.14    0.23
   0   2  14   12.24    0.44
   0   2  13    0.07    0.15
   0   2  12   15.79    0.76
   0   2  11   -0.15    0.23
   0   2  10   53.44    1.28
   0   2   9   -0.06    0.20
   0   2   8   13.76    0.65
   0   2   7    0.04    0.11
   0   2   6    7.01    0.24
   0   2   5    0.21    0.13
   0   2   4   25.98    0.86
   0   2   3    0.04    0.11
   0   2   2  299.36    2.68
   0   2   1    0.36    0.13
   0   2   0 1081.89    4.99
   0   2  -1    0.90    0.15
  -1   2  -1   31.56    0.95
  -1   2   0    0.11    0.13
  -1   2   1   29.62    0.95
  -1   2   2   15.20    0.70
  -1   2   3   26.09    0.86
  -1   2   4   58.90    1.27
  -1   2   5   39.39    1.06
  -1   2   6   14.32    0.47
  -1   2   7   15.03    0.69
  -1   2   8    9.22    0.31
  -1   2   9    1.14    0.18
  -1   2  10    2.84    0.21
  -1   2  11   13.66    0.45
  -1   2  12   16.16    0.75
  -1   2  13   17.69    0.74
  -1   2  14    7.55    0.34
  -1   2  15    9.00    0.36
  -1   2  16    1.12    0.21
  -1   2  17    2.34    0.21
  -1   2  18    2.16    0.24
  -1   2  19    0.02    0.17
  -1   2  20    0.06    0.22
  -1   2  21    3.96    0.29
  -1   2  22    1.55    0.27
  -1   2  23    4.42    0.31
  -1   2  24    6.18    0.33
  -1   2  25    0.20    0.37
  -1   2  26    0.10    0.31
  -1   2  27    1.11    0.38
  -1   2  28    0.00    0.22
  -1   2  29   -0.02    0.12
  -1   2  30    0.18    0.23
  -1   2  31   -0.04    0.11
  -1   2  32    0.28    0.25
  -1   2  33   -0.20    0.18
  -1   2  34    0.03    0.17
  -2   2  34    0.04    0.18
  -2   2  33   -0.02    0.16
  -2   2  32    0.29    0.24
  -2   2  31    0.60    0.36
  -2   2  30    3.31    0.40
  -2   2  29    2.30    0.36
  -2   2  28    0.14    0.22
  -2   2  27    1.10    0.34
  -2   2  26    3.49    0.39
  -2   2  25   24.71    0.81
  -2   2  24    2.13    0.32
  -2   2  23    6.22    0.29
  -2   2  22    5.88    0.29
  -2   2  21    0.11    0.15
  -2   2  20    0.46    0.16
  -2   2  19    2.13    0.19
  -2   2  18    1.37    0.19
  -2   2  17    4.85    0.27
  -2   2  16   24.04    0.89
  -2   2  15   24.76    0.85
  -2   2  14   43.88    1.13
  -2   2  13    7.51    0.30
  -2   2  12   47.29    1.18
  -2   2  11   63.64    1.38
  -2   2  10   71.37    1.44
  -2   2   9    6.07    0.26
  -2   2   8   56.31    1.27
  -2   2   7   90.50    1.57
  -2   2   6   86.97    1.51
  -2   2   5   46.73    1.14
  -2   2   4   47.33    1.16
  -2   2   3  115.89    1.79
  -2   2   2   56.90    1.24
  -2   2   1  400.56    3.18
  -2   2   0   64.88    1.30
  -2   2  -1  408.44    3.23
  -3   2  -1   81.93    1.51
  -3   2   0    6.73    0.25
  -3   2   1   83.67    1.52
  -3   2   2    6.33    0.25
  -3   2   3    3.48    0.21
  -3   2   4    0.18    0.13
  -3   2   5   68.85    1.39
  -3   2   6   27.62    0.97
  -3   2   7   26.07    0.86
  -3   2   8    7.00    0.29
  -3   2   9   21.52    0.85
  -3   2  10   10.15    0.35
  -3   2  11   61.64    1.33
  -3   2  12   46.46    1.18
  -3   2  13   39.99    1.05
  -3   2  14    6.84    0.29
  -3   2  15    0.57    0.18
  -3   2  16    5.59    0.28
  -3   2  17    0.61    0.20
  -3   2  18    0.41    0.14
  -3   2  19    0.14    0.15
  -3   2  20    0.55    0.17
  -3   2  21   -0.18    0.18
  -3   2  22    0.06    0.17
  -3   2  23   -0.03    0.15
  -3   2  24    0.88    0.30
  -3   2  25    4.42    0.43
  -3   2  26    1.22    0.31
  -3   2  27   -0.15    0.24
  -3   2  28    0.11    0.26
  -3   2  29    0.17    0.32
  -3   2  30    1.05    0.33
  -3   2  31    0.05    0.28
  -3   2  32   -0.17    0.24
  -3   2  33    0.02    0.18
  -4   2  33   -0.06    0.14
  -4   2  32    0.12    0.21
  -4   2  31    0.10    0.21
  -4   2  30    0.20    0.23
  -4   2  29    0.34    0.26
  -4   2  28    1.52    0.35
  -4   2  27   -0.06    0.15
  -4   2  26    2.68    0.38
  -4   2  25    3.78    0.40
  -4   2  24    2.42    0.35
  -4   2  23    0.35    0.27
  -4   2  22    1.91    0.27
  -4   2  21    0.99    0.16
  -4   2  20    2.04    0.19
  -4   2  19    4.46    0.27
  -4   2  18    3.71    0.25
  -4   2  17    2.05    0.23
  -4   2  16    0.10    0.13
  -4   2  15    6.24    0.29
  -4   2  14   16.88    0.79
  -4   2  13   56.84    1.29
  -4   2  12   39.65    1.08
  -4   2  11   22.51    0.84
  -4   2  10   55.55    1.30
  -4   2   9   67.00    1.38
  -4   2   8   32.76    1.00
  -4   2   7    8.12    0.29
  -4   2   6   23.70    0.86
  -4   2   5   38.22    1.07
  -4   2   4   13.19    0.44
  -4   2   3    2.01    0.22
  -4   2   2    1.50    0.16
  -4   2   1   12.03    0.43
  -4   2   0   35.88    1.02
  -4   2  -1   11.24    0.42
  -5   2  -1   34.82    1.03
  -5   2   0    6.16    0.26
  -5   2   1   35.43    1.06
  -5   2   2    0.27    0.20
  -5   2   3    6.73    0.28
  -5   2   4    7.41    0.30
  -5   2   5    1.77    0.20
  -5   2   6    9.37    0.36
  -5   2   7   13.50    0.43
  -5   2   8   18.20    0.75
  -5   2   9    0.56    0.15
  -5   2  10    7.11    0.32
  -5   2  11    3.17    0.24
  -5   2  12    0.19    0.14
  -5   2  13   29.36    0.91
  -5   2  14    2.31    0.23
  -5   2  15    0.80    0.19
  -5   2  16    4.03    0.25
  -5   2  17    9.16    0.37
  -5   2  18    0.15    0.16
  -5   2  19    4.75    0.28
  -5   2  20    0.16    0.20
  -5   2  21    2.97    0.38
  -5   2  22    0.10    0.16
  -5   2  23    2.66    0.35
  -5   2  24    1.21    0.30
  -5   2  25    0.76    0.28
  -5   2  26    1.03    0.36
  -5   2  27   -0.06    0.14
  -5   2  28   -0.07    0.19
  -5   2  29    0.02    0.19
  -5   2  30    0.01    0.13
  -5   2  31   -0.07    0.15
  -5   2  32   -0.16    0.15
  -6   2  30    0.16    0.24
  -6   2  29   -0.04    0.16
  -6   2  28    0.18    0.19
  -6   2  27    0.06    0.18
  -6   2  26    0.03    0.19
  -6   2  25    0.91    0.25
  -6   2  24    3.79    0.40
  -6   2  23    4.25    0.41
  -6   2  22    0.32    0.31
  -6   2  21    0.14    0.19
  -6   2  20    0.40    0.23
  -6   2  19    0.30    0.25
  -6   2  18    0.78    0.15
  -6   2  17    6.67    0.31
  -6   2  16   11.55    0.43
  -6   2  15   11.67    0.38
  -6   2  14    5.79    0.36
  -6   2  13   36.04    0.95
  -6   2  12    9.00    0.34
  -6   2  11    9.80    0.35
  -6   2  10    1.32    0.23
  -6   2   9    4.79    0.26
  -6   2   8    3.05    0.23
  -6   2   7    5.04    0.26
  -6   2   6   16.37    0.76
  -6   2   5    4.64    0.24
  -6   2   4    0.25    0.15
  -6   2   3    2.82    0.22
  -6   2   2   13.91    0.68
  -6   2   1    1.46    0.17
  -6   2   0   -0.14    0.11
  -6   2  -1    1.60    0.20
  -7   2  -1   23.47    0.81
  -7   2   0   10.52    0.36
  -7   2   1   23.03    0.85
  -7   2   2    4.15    0.26
  -7   2   3    3.51    0.27
  -7   2   4   -0.07    0.14
  -7   2   5    1.67    0.21
  -7   2   6    0.40    0.16
  -7   2   7    4.49    0.26
  -7   2   8    2.89    0.23
  -7   2   9    5.27    0.28
  -7   2  10    1.18    0.18
  -7   2  11    0.89    0.21
  -7   2  12    1.86    0.23
  -7   2  13    0.00    0.24
  -7   2  14    0.31    0.19
  -7   2  15    1.39    0.19
  -7   2  16    0.86    0.28
  -7   2  17    1.67    0.30
  -7   2  18    0.19    0.18
  -7   2  19    0.00    0.19
  -7   2  20    0.94    0.25
  -7   2  21    0.08    0.20
  -7   2  22   -0.04    0.16
  -7   2  23    0.75    0.26
  -7   2  24   -0.11    0.26
  -7   2  25    0.51    0.37
  -7   2  26   -0.06    0.19
  -7   2  27    0.03    0.19
  -7   2  28    0.10    0.21
  -7   2  29   -0.01    0.16
  -8   2  27    0.77    0.34
  -8   2  26    0.20    0.22
  -8   2  25    1.47    0.47
  -8   2  24    0.08    0.21
  -8   2  23    1.08    0.38
  -8   2  22   -0.06    0.17
  -8   2  21    0.16    0.26
  -8   2  20    0.05    0.17
  -8   2  19    1.10    0.29
  -8   2  18    0.81    0.29
  -8   2  17    7.49    0.50
  -8   2  16    0.35    0.36
  -8   2  15    4.01    0.36
  -8   2  14    1.97    0.42
  -8   2  13    0.19    0.27
  -8   2  12   28.88    0.83
  -8   2  11    5.79    0.38
  -8   2  10   10.69    0.37
  -8   2   9   27.58    0.83
  -8   2   8    2.70    0.22
  -8   2   7   13.29    0.62
  -8   2   6    1.43    0.22
  -8   2   5    0.74    0.17
  -8   2   4    0.07    0.17
  -8   2   3    7.07    0.31
  -8   2   2    0.77    0.16
  -8   2   1   35.71    0.96
  -8   2   0    2.23    0.22
  -8   2  -1   36.16    0.97
  -9   2  -1    0.16    0.20
  -9   2   0    0.52    0.20
  -9   2   1    0.15    0.27
  -9   2   2    0.13    0.22
  -9   2   3   -0.04    0.18
  -9   2   4    0.03    0.15
  -9   2   5    2.69    0.39
  -9   2   6    0.23    0.31
  -9   2   7    0.12    0.40
  -9   2   8    0.28    0.36
  -9   2   9    2.14    0.35
  -9   2  10    0.31    0.23
  -9   2  11    1.11    0.34
  -9   2  12    0.38    0.36
  -9   2  13   -0.07    0.21
  -9   2  14   -0.02    0.22
  -9   2  15    0.38    0.34
  -9   2  16   -0.21    0.18
  -9   2  17    0.55    0.27
  -9   2  18   -0.07    0.25
  -9   2  19    0.09    0.23
  -9   2  20    0.06    0.20
  -9   2  21    0.10    0.19
  -9   2  22    0.14    0.22
  -9   2  23    0.03    0.21
  -9   2  24   -0.07    0.19
 -10   2  21    0.12    0.27
 -10   2  20    0.15    0.20
 -10   2  19   -0.19    0.24
 -10   2  18    0.02    0.23
 -10   2  17    0.27    0.24
 -10   2  16    4.44    0.46
 -10   2  15    1.76    0.36
 -10   2  14    0.06    0.29
 -10   2  13   -0.07    0.20
 -10   2  12    2.79    0.47
 -10   2  11    0.29    0.25
 -10   2  10    0.19    0.30
 -10   2   9   -0.08    0.18
 -10   2   8    3.78    0.42
 -10   2   7    1.43    0.32
 -10   2   6    5.48    0.45
 -10   2   5   13.13    0.67
 -10   2   4    0.90    0.30
 -10   2   3   11.54    0.59
 -10   2   2    0.34    0.37
 -10   2   1    0.64    0.26
 -10   2   0    0.35    0.19
 -10   2  -1    0.47    0.32
 -11   2  -1   -0.30    0.22
 -11   2   0    3.30    0.46
 -11   2   1    0.31    0.27
 -11   2   2    0.11    0.26
 -11   2   3   -0.24    0.21
 -11   2   4   -0.07    0.22
 -11   2   5    0.26    0.27
 -11   2   6   -0.05    0.19
 -11   2   7   -0.03    0.22
 -11   2   8    0.23    0.29
 -11   2   9    0.01    0.17
 -11   2  10    0.07    0.23
 -11   2  11   -0.04    0.25
 -11   2  12    0.19    0.27
 -11   2  13   -0.22    0.19
 -11   2  14    0.12    0.28
 -11   2  15   -0.11    0.22
 -11   2  16    0.12    0.25
 -11   2  17    0.37    0.23
 -12   2  12    1.57    0.38
 -12   2  11    0.25    0.27
 -12   2  10    0.93    0.29
 -12   2   9    0.26    0.29
 -12   2   8   -0.16    0.15
 -12   2   7    0.10    0.24
 -12   2   6    1.22    0.44
 -12   2   5    0.48    0.43
 -12   2   4    2.82    0.52
 -12   2   3    0.21    0.27
 -12   2   2    0.36    0.33
 -12   2   1    2.21    0.39
 -12   2   0    2.13    0.41
 -12   2  -1    1.96    0.40
 -13   1  -1   -0.05    0.24
 -13   1   0   -0.02    0.20
 -13   1   1    0.20    0.22
 -13   1   2   -0.07    0.19
 -13   1   3   -0.07    0.20
 -13   1   4    0.03    0.22
 -13   1   5    0.03    0.25
 -13   1   6   -0.37    0.15
 -12   1  15    0.19    0.23
 -12   1  14    0.47    0.32
 -12   1  13    0.62    0.41
 -12   1  12    0.11    0.24
 -12   1  11    0.10    0.20
 -12   1  10    0.67    0.29
 -12   1   9    0.36    0.31
 -12   1   8    0.77    0.32
 -12   1   7   -0.06    0.20
 -12   1   6    0.00    0.19
 -12   1   5   -0.09    0.17
 -12   1   4    0.26    0.26
 -12   1   3   -0.02    0.23
 -12   1   2    3.83    0.44
 -12   1   1    3.87    0.45
 -12   1   0   17.22    0.77
 -12   1  -1    4.53    0.46
 -11   1  -1    0.44    0.24
 -11   1   0    0.15    0.26
 -11   1   1   -0.03    0.19
 -11   1   2   -0.06    0.24
 -11   1   3   -0.02    0.21
 -11   1   4   -0.25    0.15
 -11   1   5   -0.11    0.16
 -11   1   6   -0.12    0.20
 -11   1   7   -0.04    0.21
 -11   1   8   -0.08    0.19
 -11   1   9    0.25    0.19
 -11   1  10   -0.14    0.19
 -11   1  11   -0.09    0.17
 -11   1  12    0.02    0.18
 -11   1  13    0.24    0.20
 -11   1  14   -0.04    0.13
 -11   1  15   -0.05    0.17
 -11   1  16    0.04    0.21
 -11   1  17    0.18    0.24
 -11   1  18    0.20    0.21
 -11   1  19   -0.08    0.22
 -11   1  20    0.31    0.30
 -10   1  23    0.21    0.32
 -10   1  22    1.42    0.37
 -10   1  21    0.11    0.16
 -10   1  20   -0.14    0.14
 -10   1  19    0.49    0.33
 -10   1  18   -0.02    0.17
 -10   1  17   -0.06    0.22
 -10   1  16    0.23    0.22
 -10   1  15    0.56    0.34
 -10   1  14   12.71    0.69
 -10   1  13    2.00    0.43
 -10   1  12   23.12    0.85
 -10   1  11    5.64    0.56
 -10   1  10    6.04    0.48
 -10   1   9    2.43    0.35
 -10   1   8    5.55    0.46
 -10   1   7    4.41    0.42
 -10   1   6    8.34    0.50
 -10   1   5    0.20    0.21
 -10   1   4    3.56    0.33
 -10   1   3    0.35    0.27
 -10   1   2    9.54    0.52
 -10   1   1   11.70    0.58
 -10   1   0    0.01    0.20
 -10   1  -1   12.76    0.59
  -9   1  -1    1.71    0.21
  -9   1   0    0.21    0.15
  -9   1   1    0.20    0.18
  -9   1   2    0.99    0.21
  -9   1   3   -0.12    0.15
  -9   1   4    0.83    0.21
  -9   1   5    2.20    0.25
  -9   1   6    1.75    0.21
  -9   1   7   -0.26    0.12
  -9   1   8    0.42    0.16
  -9   1   9    0.82    0.27
  -9   1  10    0.25    0.26
  -9   1  11    0.25    0.33
  -9   1  12   -0.12    0.20
  -9   1  13    1.23    0.35
  -9   1  14    1.21    0.33
  -9   1  15    0.00    0.18
  -9   1  16    0.06    0.19
  -9   1  17    0.09    0.18
  -9   1  18    0.00    0.18
  -9   1  19    0.10    0.17
  -9   1  20   -0.04    0.18
  -9   1  21   -0.25    0.13
  -9   1  22   -0.05    0.17
  -9   1  23   -0.10    0.17
  -9   1  24   -0.17    0.18
  -9   1  25    0.44    0.29
  -9   1  26    0.19    0.19
  -8   1  28    0.09    0.20
  -8   1  27   -0.03    0.16
  -8   1  26    0.18    0.20
  -8   1  25    0.48    0.26
  -8   1  24   -0.05    0.16
  -8   1  23   -0.02    0.16
  -8   1  22    0.04    0.14
  -8   1  21   -0.02    0.16
  -8   1  20    1.98    0.41
  -8   1  19    0.10    0.20
  -8   1  18    6.13    0.42
  -8   1  17    0.55    0.21
  -8   1  16    0.62    0.27
  -8   1  15    3.12    0.36
  -8   1  14    1.07    0.18
  -8   1  13   34.05    0.87
  -8   1  12    0.58    0.18
  -8   1  11   34.19    0.92
  -8   1  10    4.82    0.26
  -8   1   9    0.66    0.19
  -8   1   8    5.60    0.28
  -8   1   7    6.68    0.35
  -8   1   6    2.12    0.22
  -8   1   5    7.15    0.31
  -8   1   4    0.37    0.14
  -8   1   3    7.56    0.33
  -8   1   2    1.01    0.19
  -8   1   1    0.50    0.14
  -8   1   0    2.25    0.20
  -8   1  -1    0.68    0.15
  -7   1  -1    3.06    0.21
  -7   1   0   24.43    0.89
  -7   1   1    2.28    0.25
  -7   1   2    0.94    0.21
  -7   1   3    8.33    0.34
  -7   1   4    2.43    0.22
  -7   1   5    2.20    0.22
  -7   1   6    1.71    0.21
  -7   1   7    1.37    0.21
  -7   1   8   -0.02    0.20
  -7   1   9    0.59    0.21
  -7   1  10    1.03    0.24
  -7   1  11    8.77    0.34
  -7   1  12    2.35    0.24
  -7   1  13    0.65    0.21
  -7   1  14    3.59    0.27
  -7   1  15    0.25    0.20
  -7   1  16   -0.01    0.14
  -7   1  17    4.24    0.28
  -7   1  18    0.10    0.22
  -7   1  19    3.58    0.47
  -7   1  20    1.13    0.31
  -7   1  21    0.51    0.24
  -7   1  22    0.31    0.26
  -7   1  23    0.13    0.22
  -7   1  24    0.03    0.17
  -7   1  25    0.11    0.18
  -7   1  26    0.61    0.36
  -7   1  27   -0.05    0.16
  -7   1  28    0.11    0.16
  -7   1  29    0.10    0.16
  -7   1  30    0.04    0.19
  -6   1  32   -0.02    0.19
  -6   1  31    0.14    0.21
  -6   1  30    0.34    0.22
  -6   1  29    0.04    0.18
  -6   1  28    0.10    0.17
  -6   1  27   -0.03    0.15
  -6   1  26    0.54    0.27
  -6   1  25    0.23    0.17
  -6   1  24    0.53    0.25
  -6   1  23    1.88    0.28
  -6   1  22    0.30    0.23
  -6   1  21    3.64    0.39
  -6   1  20    8.41    0.32
  -6   1  19    2.55    0.23
  -6   1  18    1.83    0.27
  -6   1  17    1.51    0.20
  -6   1  16    3.43    0.23
  -6   1  15    4.27    0.25
  -6   1  14   19.79    0.76
  -6   1  13    4.20    0.25
  -6   1  12   11.77    0.41
  -6   1  11    8.81    0.33
  -6   1  10    8.60    0.35
  -6   1   9   17.84    0.73
  -6   1   8    8.19    0.30
  -6   1   7    5.07    0.26
  -6   1   6    0.45    0.15
  -6   1   5    1.36    0.16
  -6   1   4    5.25    0.27
  -6   1   3    2.66    0.21
  -6   1   2   13.39    0.46
  -6   1   1   81.22    1.51
  -6   1   0   49.60    1.23
  -6   1  -1   81.66    1.52
  -5   1  -1   21.51    0.80
  -5   1   0    0.01    0.12
  -5   1   1   20.21    0.76
  -5   1   2    0.24    0.14
  -5   1   3    4.61    0.22
  -5   1   4   47.84    1.20
  -5   1   5    1.83    0.17
  -5   1   6    0.00    0.12
  -5   1   7   13.94    0.48
  -5   1   8    1.12    0.15
  -5   1   9    3.77    0.22
  -5   1  10    0.40    0.14
  -5   1  11    0.44    0.14
  -5   1  12    0.88    0.17
  -5   1  13    0.15    0.13
  -5   1  14    6.78    0.30
  -5   1  15    0.16    0.16
  -5   1  16   -0.05    0.15
  -5   1  17    0.18    0.13
  -5   1  18    2.56    0.22
  -5   1  19    2.84    0.23
  -5   1  20    0.28    0.17
  -5   1  21    3.11    0.24
  -5   1  22    1.28    0.19
  -5   1  23    2.63    0.31
  -5   1  24    0.63    0.22
  -5   1  25    0.25    0.18
  -5   1  26    0.26    0.28
  -5   1  27    0.00    0.13
  -5   1  28   -0.03    0.13
  -5   1  29   -0.03    0.11
  -5   1  30   -0.10    0.17
  -5   1  31    0.09    0.18
  -5   1  32    0.00    0.18
  -5   1  33   -0.27    0.16
  -4   1  34    0.35    0.23
  -4   1  33    0.46    0.25
  -4   1  32    1.36    0.34
  -4   1  31    0.26    0.25
  -4   1  30    0.75    0.25
  -4   1  29    0.27    0.25
  -4   1  28    1.65    0.33
  -4   1  27    1.66    0.41
  -4   1  26    3.98    0.36
  -4   1  25    7.66    0.47
  -4   1  24    5.90    0.43
  -4   1  23    1.88    0.19
  -4   1  22    1.28    0.18
  -4   1  21    6.43    0.30
  -4   1  20    2.66    0.22
  -4   1  19    2.13    0.19
  -4   1  18    3.39    0.23
  -4   1  17    0.40    0.14
  -4   1  16    1.28    0.17
  -4   1  15    3.07    0.21
  -4   1  14    4.03    0.25
  -4   1  13   51.98    1.25
  -4   1  12  175.20    2.20
  -4   1  11   90.26    1.62
  -4   1  10   11.33    0.41
  -4   1   9   14.43    0.48
  -4   1   8    7.35    0.29
  -4   1   7   10.56    0.39
  -4   1   6   31.29    0.96
  -4   1   5    2.56    0.17
  -4   1   4   11.28    0.41
  -4   1   3    6.76    0.23
  -4   1   2    3.26    0.19
  -4   1   1   44.15    1.07
  -4   1   0   39.65    1.03
  -4   1  -1   43.19    1.06
  -3   1  -1    1.86    0.14
  -3   1   0   14.12    0.46
  -3   1   1    1.99    0.16
  -3   1   2    8.25    0.29
  -3   1   3   98.63    1.51
  -3   1   4    4.49    0.20
  -3   1   5   21.34    0.77
  -3   1   6    2.85    0.18
  -3   1   7   27.81    0.91
  -3   1   8   22.72    0.83
  -3   1   9   23.40    0.83
  -3   1  10    3.00    0.20
  -3   1  11  147.75    2.07
  -3   1  12    5.75    0.26
  -3   1  13   -0.19    0.16
  -3   1  14    0.11    0.15
  -3   1  15    0.61    0.17
  -3   1  16    7.30    0.30
  -3   1  17    0.41    0.14
  -3   1  18    0.09    0.13
  -3   1  19    0.31    0.23
  -3   1  20   -0.13    0.10
  -3   1  21    1.58    0.22
  -3   1  22    0.34    0.16
  -3   1  23    0.04    0.15
  -3   1  24    0.39    0.16
  -3   1  25    0.16    0.29
  -3   1  26    0.41    0.26
  -3   1  27    0.23    0.22
  -3   1  28    0.14    0.19
  -3   1  29    1.08    0.36
  -3   1  30    0.04    0.20
  -3   1  31    0.14    0.20
  -3   1  32   -0.13    0.14
  -3   1  33    0.31    0.19
  -3   1  34   -0.13    0.12
  -3   1  35    0.15    0.17
  -2   1  35   -0.07    0.17
  -2   1  34    2.23    0.43
  -2   1  33   -0.06    0.14
  -2   1  32    0.11    0.18
  -2   1  31    0.01    0.15
  -2   1  30    0.14    0.17
  -2   1  29    0.84    0.23
  -2   1  28    1.45    0.34
  -2   1  27    0.57    0.25
  -2   1  26   34.32    0.96
  -2   1  25    9.85    0.38
  -2   1  24   30.15    0.91
  -2   1  23    2.70    0.23
  -2   1  22    4.52    0.30
  -2   1  21    0.38    0.15
  -2   1  20    1.13    0.16
  -2   1  19    4.01    0.26
  -2   1  18   28.07    0.93
  -2   1  17    4.28    0.24
  -2   1  16   10.46    0.41
  -2   1  15   51.08    1.28
  -2   1  14   21.40    0.88
  -2   1  13    9.50    0.39
  -2   1  12   11.02    0.42
  -2   1  11  122.90    1.83
  -2   1  10   64.79    1.34
  -2   1   9   46.56    1.11
  -2   1   8   16.49    0.70
  -2   1   7    7.23    0.23
  -2   1   6  310.34    2.60
  -2   1   5  768.60    3.96
  -2   1   4   62.79    1.15
  -2   1   3   91.20    1.36
  -2   1   2  723.15    3.62
  -2   1   1  116.75    1.50
  -2   1   0  449.38    2.86
  -2   1  -1  116.10    1.48
  -1   1  -1  112.36    1.33
  -1   1   0    9.72    0.31
  -1   1   1  109.88    1.33
  -1   1   2  260.65    2.02
  -1   1   3   30.93    0.78
  -1   1   4  237.00    2.04
  -1   1   5  135.40    1.61
  -1   1   6    1.73    0.14
  -1   1   7   65.28    1.24
  -1   1   8   22.27    0.82
  -1   1   9   51.13    1.21
  -1   1  10   35.17    1.05
  -1   1  11   11.52    0.42
  -1   1  12   24.77    0.89
  -1   1  13   18.61    0.79
  -1   1  14    0.76    0.17
  -1   1  15    8.73    0.31
  -1   1  16   11.95    0.40
  -1   1  17    7.81    0.31
  -1   1  19    2.79    0.25
  -1   1  20    0.08    0.15
  -1   1  21    1.50    0.20
  -1   1  22    0.56    0.20
  -1   1  23   -0.14    0.21
  -1   1  24    0.99    0.20
  -1   1  25    0.67    0.19
  -1   1  26    0.22    0.18
  -1   1  27    0.03    0.13
  -1   1  28   -0.10    0.14
  -1   1  29   -0.07    0.15
  -1   1  30   -0.09    0.11
  -1   1  31    0.03    0.16
  -1   1  32    0.01    0.15
  -1   1  33    0.08    0.14
  -1   1  34    0.14    0.17
  -1   1  35    0.02    0.14
   0   1  36    0.00    0.17
   0   1  35    0.47    0.29
   0   1  34   -0.11    0.13
   0   1  33    0.39    0.28
   0   1  32    0.04    0.14
   0   1  31    0.05    0.16
   0   1  30   -0.07    0.11
   0   1  29    0.05    0.14
   0   1  28    0.02    0.14
   0   1  27    0.04    0.17
   0   1  26   -0.17    0.10
   0   1  25   10.63    0.41
   0   1  24   -0.02    0.13
   0   1  23   18.02    0.74
   0   1  22   -0.19    0.12
   0   1  21    4.78    0.27
   0   1  20    0.07    0.13
   0   1  19    9.81    0.38
   0   1  18   -0.21    0.11
   0   1  17   28.85    0.97
   0   1  16   -0.02    0.18
   0   1  15   59.34    1.32
   0   1  14   -0.12    0.11
   0   1  13    0.93    0.15
   0   1  12    0.82    0.17
   0   1  11  226.90    2.41
   0   1  10    0.93    0.17
   0   1   9  361.06    2.89
   0   1   8   -0.25    0.11
   0   1   7  364.22    2.74
   0   1   6    0.12    0.10
   0   1   5    0.88    0.12
   0   1   4   -0.07    0.09
   0   1   3   67.47    1.05
   0   1   2    0.20    0.10
   0   1   1   11.12    0.33
   0   1   0    1.14    0.11
   0   1  -1   12.79    0.49
   1   1  -1  110.21    1.32
   1   1   0    9.54    0.31
   1   1   1  111.39    1.33
   1   1   2  259.23    2.04
   1   1   3   32.48    0.81
   1   1   4  232.13    2.03
   1   1   5  132.30    1.62
   1   1   6    1.55    0.14
   1   1   7   63.69    1.23
   1   1   8   20.70    0.83
   1   1   9   52.82    1.21
   1   1  10   34.47    1.00
   1   1  11   11.64    0.39
   1   1  12   22.61    0.92
   1   1  13   17.32    0.78
   1   1  14    0.14    0.16
   1   1  15    7.56    0.33
   1   1  16   10.36    0.37
   1   1  17    6.80    0.32
   1   1  18   10.59    0.36
   1   1  19    0.98    0.17
   1   1  20    0.13    0.13
   1   1  21    1.19    0.20
   1   1  22    1.53    0.19
   1   1  23    0.09    0.22
   1   1  24    0.93    0.19
   1   1  25    0.39    0.16
   1   1  26    0.15    0.18
   1   1  27    0.18    0.19
   1   1  28    0.11    0.14
   1   1  29    0.15    0.17
   1   1  30    0.13    0.16
   1   1  31    0.00    0.12
   1   1  32    0.01    0.14
   1   1  33    0.12    0.16
   1   1  34    0.20    0.19
   1   1  35    0.14    0.17
   1   0   2    0.46    0.07
   1   0   3    0.23    0.07
   1   0   4    0.10    0.07
   1   0   5   -0.02    0.08
   1   0   6    0.13    0.08
   1   0   7    0.10    0.08
   1   0   8    0.97    0.14
   1   0   9    0.11    0.09
   1   0  10    0.15    0.16
   1   0  11   -0.07    0.10
   1   0  12    0.05    0.09
   1   0  13    0.02    0.10
   1   0  14   -0.09    0.13
   1   0  15   -0.07    0.12
   1   0  16   -0.03    0.11
   1   0  17    0.04    0.11
   1   0  18    0.01    0.11
   1   0  19   -0.07    0.10
   1   0  20    0.02    0.14
   1   0  21    0.00    0.10
   1   0  22   -0.10    0.10
   1   0  23   -0.06    0.16
   1   0  24    0.16    0.15
   1   0  25   -0.03    0.17
   1   0  26   -0.04    0.15
   1   0  27    0.06    0.10
   1   0  28   -0.12    0.11
   1   0  29    0.03    0.12
   1   0  30    0.01    0.12
   1   0  31    0.07    0.17
   1   0  32    0.18    0.15
   1   0  33   -0.08    0.12
   1   0  34    0.04    0.13
   1   0  35    0.02    0.14
   1   0  36   -0.08    0.14
   0   0  36    2.02    0.40
   0   0  35   -0.11    0.15
   0   0  34    0.03    0.14
   0   0  33    0.07    0.15
   0   0  32    1.52    0.33
   0   0  31   -0.07    0.12
   0   0  30    0.20    0.24
   0   0  29    0.00    0.15
   0   0  28   11.89    0.58
   0   0  27   -0.31    0.16
   0   0  26   20.49    0.74
   0   0  25   -0.42    0.22
   0   0  24  123.61    1.80
   0   0  23   -1.58    0.18
   0   0  22   83.85    1.56
   0   0  21   -1.16    0.20
   0   0  20  217.03    2.50
   0   0  19   -0.92    0.17
   0   0  18   60.56    1.38
   0   0  17   -0.38    0.12
   0   0  16   45.87    1.20
   0   0  15    1.99    0.23
   0   0  14  333.66    2.99
   0   0  13   -0.08    0.16
   0   0  12  150.37    1.97
   0   0  11    6.13    0.38
   0   0  10  895.35    4.50
   0   0   9   13.38    0.49
   0   0   8 1919.34    6.04
   0   0   7   -0.10    0.08
   0   0   6   11.09    0.49
   0   0   5   -0.17    0.09
   0   0   4  237.85    1.59
   0   0   3    0.14    0.05
  -1   0   0    0.73    0.07
  -1   0   2    0.35    0.07
  -1   0   3    0.09    0.07
  -1   0   4    0.06    0.08
  -1   0   5    0.03    0.08
  -1   0   6    0.08    0.08
  -1   0   7   -0.03    0.08
  -1   0   8    0.06    0.09
  -1   0   9    0.07    0.09
  -1   0  10   -0.07    0.10
  -1   0  11    0.03    0.11
  -1   0  12   -0.08    0.09
  -1   0  13   -0.03    0.10
  -1   0  14    0.22    0.12
  -1   0  15    0.28    0.10
  -1   0  16    0.10    0.10
  -1   0  17   -0.07    0.12
  -1   0  18   -0.02    0.12
  -1   0  19   -0.19    0.11
  -1   0  20    0.00    0.12
  -1   0  21   -0.07    0.11
  -1   0  22    0.01    0.13
  -1   0  23    0.04    0.13
  -1   0  24   -0.04    0.13
  -1   0  25   -0.08    0.12
  -1   0  26    0.10    0.15
  -1   0  27   -0.12    0.12
  -1   0  28   -0.12    0.12
  -1   0  29   -0.04    0.16
  -1   0  30    0.15    0.17
  -1   0  31    0.08    0.13
  -1   0  32    0.00    0.15
  -1   0  33   -0.01    0.14
  -1   0  34    0.13    0.19
  -1   0  35   -0.06    0.14
  -1   0  36    0.04    0.15
  -2   0  36    0.16    0.20
  -2   0  35   -0.05    0.16
  -2   0  34    0.04    0.17
  -2   0  33    2.37    0.38
  -2   0  32    0.05    0.24
  -2   0  31    0.00    0.17
  -2   0  30    4.09    0.43
  -2   0  29    0.63    0.24
  -2   0  28   -0.01    0.14
  -2   0  27    0.66    0.24
  -2   0  26    5.37    0.40
  -2   0  25    4.82    0.28
  -2   0  24    1.09    0.19
  -2   0  23    6.28    0.32
  -2   0  22    7.35    0.33
  -2   0  21    5.25    0.29
  -2   0  20   14.90    0.71
  -2   0  19    1.88    0.19
  -2   0  18    5.61    0.28
  -2   0  17   46.45    1.20
  -2   0  16   13.28    0.48
  -2   0  15   92.16    1.65
  -2   0  14  245.69    2.59
  -2   0  13   38.74    1.02
  -2   0  12  153.86    2.02
  -2   0  11    9.85    0.34
  -2   0  10  106.31    1.64
  -2   0   9   62.60    1.24
  -2   0   8   44.79    1.03
  -2   0   7  725.34    3.83
  -2   0   6  819.04    3.93
  -2   0   5   26.56    0.79
  -2   0   4   23.84    0.77
  -2   0   3   94.66    1.26
  -2   0   2  309.52    2.11
  -2   0   1  154.00    1.48
  -2   0   0   15.75    0.62
  -2   0  -1  153.81    1.50
  -3   0  -1   -0.12    0.09
  -3   0   0    0.07    0.09
  -3   0   1   -0.01    0.10
  -3   0   2   -0.09    0.10
  -3   0   3   -0.02    0.10
  -3   0   4    0.02    0.11
  -3   0   5    0.08    0.11
  -3   0   6   -0.05    0.13
  -3   0   7    0.06    0.11
  -3   0   8    0.14    0.11
  -3   0   9   -0.02    0.12
  -3   0  10    0.13    0.11
  -3   0  11   -0.02    0.14
  -3   0  12   -0.03    0.12
  -3   0  13   -0.07    0.16
  -3   0  14    0.02    0.11
  -3   0  15   -0.05    0.15
  -3   0  16    0.05    0.13
  -3   0  17    0.19    0.11
  -3   0  18   -0.19    0.11
  -3   0  19   -0.07    0.14
  -3   0  20   -0.02    0.12
  -3   0  21    0.00    0.12
  -3   0  22   -0.02    0.12
  -3   0  23    0.00    0.12
  -3   0  24   -0.08    0.12
  -3   0  25    0.18    0.12
  -3   0  26    0.21    0.16
  -3   0  27    0.02    0.12
  -3   0  28   -0.07    0.12
  -3   0  29    0.01    0.15
  -3   0  30    0.00    0.13
  -3   0  31   -0.01    0.16
  -3   0  32    0.29    0.20
  -3   0  33    0.05    0.15
  -3   0  34    0.12    0.16
  -3   0  35    0.09    0.15
  -4   0  34    0.19    0.17
  -4   0  33    0.06    0.19
  -4   0  32    0.31    0.22
  -4   0  31    1.23    0.28
  -4   0  30    2.05    0.33
  -4   0  29    0.02    0.18
  -4   0  28    0.22    0.21
  -4   0  27    1.64    0.36
  -4   0  26    4.28    0.42
  -4   0  25    7.16    0.46
  -4   0  24   10.17    0.36
  -4   0  23    6.56    0.31
  -4   0  22    4.56    0.28
  -4   0  21    4.09    0.26
  -4   0  20    4.93    0.26
  -4   0  19    1.82    0.19
  -4   0  18    8.07    0.30
  -4   0  17   23.59    0.83
  -4   0  16   35.12    1.03
  -4   0  15   33.05    0.99
  -4   0  14   20.40    0.85
  -4   0  13   26.48    0.90
  -4   0  12   21.47    0.85
  -4   0  11   21.57    0.86
  -4   0  10   13.63    0.48
  -4   0   9   24.16    0.87
  -4   0   8   86.95    1.55
  -4   0   7   79.13    1.47
  -4   0   6   78.05    1.44
  -4   0   5   23.00    0.84
  -4   0   4    4.84    0.20
  -4   0   3   25.26    0.85
  -4   0   2  138.70    1.81
  -4   0   1  164.01    1.96
  -4   0   0  200.91    2.16
  -4   0  -1  161.82    1.96
  -5   0  -1   -0.22    0.11
  -5   0   0   -0.05    0.10
  -5   0   1    0.08    0.10
  -5   0   2    0.14    0.10
  -5   0   3    0.08    0.10
  -5   0   4    0.24    0.12
  -5   0   5   -0.19    0.20
  -5   0   6   -0.04    0.14
  -5   0   7    0.10    0.13
  -5   0   8   -0.04    0.12
  -5   0   9   -0.06    0.17
  -5   0  10    0.08    0.12
  -5   0  11    0.00    0.10
  -5   0  12    0.00    0.18
  -5   0  13    0.07    0.12
  -5   0  14    0.03    0.12
  -5   0  15    0.09    0.13
  -5   0  16   -0.13    0.11
  -5   0  17    0.03    0.15
  -5   0  18   -0.01    0.15
  -5   0  19    0.10    0.11
  -5   0  20    0.06    0.11
  -5   0  21    0.09    0.15
  -5   0  22   -0.14    0.13
  -5   0  23    0.04    0.14
  -5   0  24   -0.13    0.11
  -5   0  25   -0.10    0.14
  -5   0  26    0.01    0.11
  -5   0  27   -0.01    0.15
  -5   0  28    0.03    0.13
  -5   0  29    0.01    0.16
  -5   0  30   -0.10    0.11
  -5   0  31    0.04    0.14
  -5   0  32    0.11    0.16
  -5   0  33    0.04    0.15
  -6   0  32    0.33    0.27
  -6   0  31   -0.22    0.13
  -6   0  30   -0.09    0.14
  -6   0  29    0.12    0.20
  -6   0  28   -0.15    0.14
  -6   0  27    0.43    0.28
  -6   0  26    0.20    0.22
  -6   0  25    0.21    0.24
  -6   0  24    1.83    0.36
  -6   0  23   10.04    0.55
  -6   0  22    6.27    0.50
  -6   0  21    4.06    0.37
  -6   0  20    0.42    0.21
  -6   0  19    2.37    0.25
  -6   0  18    1.97    0.23
  -6   0  17   19.77    0.73
  -6   0  16   21.35    0.77
  -6   0  15   29.42    0.91
  -6   0  14   30.89    0.97
  -6   0  13  138.29    1.91
  -6   0  12   35.34    1.05
  -6   0  11   52.21    1.21
  -6   0  10   30.55    0.97
  -6   0   9   24.81    0.88
  -6   0   8   38.77    1.12
  -6   0   7   38.93    1.08
  -6   0   6   37.83    1.03
  -6   0   5   20.80    0.85
  -6   0   4    9.09    0.33
  -6   0   3   31.87    1.01
  -6   0   2  100.93    1.68
  -6   0   1   66.80    1.39
  -6   0   0   25.34    0.92
  -6   0  -1   67.77    1.40
  -7   0  -1   -0.01    0.12
  -7   0   0    0.03    0.22
  -7   0   1   -0.13    0.12
  -7   0   2   -0.03    0.10
  -7   0   3   -0.11    0.11
  -7   0   4    0.03    0.11
  -7   0   5    0.07    0.12
  -7   0   6   -0.06    0.15
  -7   0   7   -0.10    0.12
  -7   0   8    0.01    0.12
  -7   0   9    0.10    0.11
  -7   0  10    0.15    0.13
  -7   0  11    0.16    0.12
  -7   0  12   -0.01    0.15
  -7   0  13    0.22    0.14
  -7   0  14    0.10    0.14
  -7   0  15    0.17    0.14
  -7   0  16    0.21    0.13
  -7   0  17   -0.08    0.14
  -7   0  18   -0.06    0.19
  -7   0  19    0.07    0.18
  -7   0  20    0.03    0.16
  -7   0  21    0.28    0.22
  -7   0  22   -0.06    0.15
  -7   0  23   -0.01    0.11
  -7   0  24    0.08    0.15
  -7   0  25   -0.02    0.15
  -7   0  26   -0.14    0.11
  -7   0  27   -0.11    0.15
  -7   0  28    0.15    0.14
  -7   0  29   -0.12    0.13
  -7   0  30    0.08    0.15
  -7   0  31   -0.04    0.17
  -8   0  29    0.02    0.13
  -8   0  28    0.22    0.21
  -8   0  27    0.74    0.41
  -8   0  26    0.44    0.23
  -8   0  25    2.76    0.49
  -8   0  24    0.18    0.21
  -8   0  23    0.06    0.16
  -8   0  22    0.93    0.40
  -8   0  21    4.50    0.41
  -8   0  20    0.02    0.21
  -8   0  19    0.65    0.25
  -8   0  18    1.36    0.31
  -8   0  17    0.07    0.17
  -8   0  16    6.21    0.42
  -8   0  15    7.45    0.30
  -8   0  14    0.10    0.16
  -8   0  13   24.59    0.81
  -8   0  12   44.80    1.03
  -8   0  11   -0.10    0.23
  -8   0  10    0.79    0.21
  -8   0   9    6.96    0.31
  -8   0   8    3.21    0.23
  -8   0   7   12.18    0.39
  -8   0   6   19.46    0.75
  -8   0   5   12.73    0.46
  -8   0   4   34.16    0.98
  -8   0   3    5.31    0.28
  -8   0   2    0.09    0.17
  -8   0   1    0.54    0.22
  -8   0   0   -0.15    0.11
  -8   0  -1    0.31    0.15
  -9   0  -1   -0.01    0.13
  -9   0   0    0.08    0.13
  -9   0   1    0.10    0.13
  -9   0   2   -0.08    0.16
  -9   0   3    0.19    0.12
  -9   0   4   -0.03    0.13
  -9   0   5    0.08    0.15
  -9   0   6    0.20    0.15
  -9   0   7   -0.07    0.17
  -9   0   8    0.14    0.13
  -9   0   9    0.01    0.12
  -9   0  10   -0.02    0.17
  -9   0  11    0.00    0.15
  -9   0  12    0.28    0.23
  -9   0  13    0.06    0.21
  -9   0  14    0.17    0.19
  -9   0  15   -0.17    0.11
  -9   0  16    0.16    0.17
  -9   0  17    0.24    0.21
  -9   0  18    0.27    0.17
  -9   0  19    0.11    0.17
  -9   0  20    0.15    0.16
  -9   0  21   -0.12    0.13
  -9   0  22   -0.05    0.11
  -9   0  23    0.08    0.18
  -9   0  24   -0.02    0.14
  -9   0  25   -0.06    0.20
  -9   0  26    0.08    0.16
 -10   0  24    1.34    0.37
 -10   0  23    0.08    0.20
 -10   0  22    0.63    0.28
 -10   0  21    0.68    0.29
 -10   0  20    0.51    0.32
 -10   0  19    0.17    0.21
 -10   0  18    0.14    0.22
 -10   0  17    0.93    0.26
 -10   0  16    0.03    0.20
 -10   0  15   -0.13    0.13
 -10   0  14    1.23    0.32
 -10   0  13    1.76    0.36
 -10   0  12    0.51    0.27
 -10   0  11   14.89    0.67
 -10   0  10    0.33    0.23
 -10   0   9    0.37    0.28
 -10   0   8    0.31    0.29
 -10   0   7    0.15    0.19
 -10   0   6    2.91    0.34
 -10   0   5    5.28    0.44
 -10   0   4    0.24    0.29
 -10   0   3    0.25    0.19
 -10   0   2    6.22    0.44
 -10   0   1    0.17    0.25
 -10   0   0    4.08    0.37
 -10   0  -1    0.69    0.24
 -11   0  -1   -0.03    0.15
 -11   0   0    0.08    0.18
 -11   0   1    0.11    0.19
 -11   0   2    0.20    0.19
 -11   0   3    0.00    0.21
 -11   0   4    0.24    0.19
 -11   0   5   -0.02    0.13
 -11   0   6    0.06    0.18
 -11   0   7    0.17    0.21
 -11   0   8   -0.01    0.15
 -11   0   9   -0.28    0.15
 -11   0  10    0.07    0.19
 -11   0  11   -0.04    0.18
 -11   0  12    0.15    0.17
 -11   0  13   -0.03    0.14
 -11   0  14   -0.21    0.13
 -11   0  15   -0.17    0.13
 -11   0  16    0.16    0.18
 -11   0  17    0.05    0.15
 -11   0  18    0.11    0.23
 -11   0  19   -0.07    0.13
 -11   0  20    0.00    0.16
 -12   0  16    0.04    0.18
 -12   0  15    0.14    0.22
 -12   0  14    0.93    0.32
 -12   0  13    0.42    0.29
 -12   0  12    0.55    0.28
 -12   0  11    0.19    0.24
 -12   0  10    0.31    0.26
 -12   0   9    1.84    0.49
 -12   0   8    0.21    0.29
 -12   0   7    2.17    0.49
 -12   0   6    0.50    0.39
 -12   0   5    0.40    0.26
 -12   0   4    0.58    0.23
 -12   0   3   -0.13    0.15
 -12   0   2    0.25    0.26
 -12   0   1   -0.08    0.18
 -12   0   0    0.59    0.30
 -12   0  -1    0.28    0.30
 -13   0  -1   -0.15    0.18
 -13   0   0   -0.01    0.18
 -13   0   1   -0.04    0.15
 -13   0   2   -0.22    0.14
 -13   0   3   -0.15    0.18
 -13   0   4    0.03    0.18
 -13   0   5    0.00    0.20
 -13   0   6   -0.26    0.17
 -13   0   7    0.05    0.22
 -13   0   8   -0.03    0.20
 -13  -1  -1    0.04    0.24
 -13  -1   0    0.13    0.28
 -13  -1   1    0.07    0.21
 -13  -1   2   -0.05    0.17
 -13  -1   3   -0.11    0.26
 -13  -1   4    0.00    0.24
 -13  -1   5   -0.02    0.26
 -13  -1   6    0.04    0.20
 -12  -1  15   -0.05    0.19
 -12  -1  14    0.06    0.21
 -12  -1  13    0.68    0.27
 -12  -1  12    0.41    0.28
 -12  -1  11   -0.16    0.20
 -12  -1  10    0.73    0.35
 -12  -1   9    0.78    0.27
 -12  -1   8    1.04    0.36
 -12  -1   7    0.16    0.24
 -12  -1   6    0.10    0.22
 -12  -1   5    0.12    0.27
 -12  -1   4    0.06    0.17
 -12  -1   3    0.31    0.24
 -12  -1   2    3.25    0.43
 -12  -1   1    5.94    0.54
 -12  -1   0   21.16    0.86
 -12  -1  -1    6.26    0.50
 -11  -1  -1    0.13    0.21
 -11  -1   0   -0.16    0.19
 -11  -1   1   -0.29    0.16
 -11  -1   2    0.10    0.30
 -11  -1   3    0.06    0.21
 -11  -1   4    0.04    0.17
 -11  -1   5   -0.06    0.19
 -11  -1   6    0.16    0.28
 -11  -1   7   -0.01    0.19
 -11  -1   8    0.14    0.22
 -11  -1   9   -0.15    0.20
 -11  -1  10   -0.09    0.20
 -11  -1  11    0.03    0.20
 -11  -1  12   -0.03    0.21
 -11  -1  13    0.10    0.22
 -11  -1  14    0.45    0.27
 -11  -1  15    0.16    0.21
 -11  -1  16   -0.05    0.18
 -11  -1  17    0.38    0.24
 -11  -1  18    0.02    0.20
 -11  -1  19    0.35    0.23
 -11  -1  20    0.44    0.32
 -10  -1  23    0.36    0.30
 -10  -1  22    1.90    0.33
 -10  -1  21   -0.13    0.18
 -10  -1  20    0.26    0.24
 -10  -1  19    0.85    0.45
 -10  -1  18    0.21    0.20
 -10  -1  17    0.10    0.23
 -10  -1  16    0.61    0.32
 -10  -1  15    0.35    0.28
 -10  -1  14   13.57    0.66
 -10  -1  13    2.45    0.39
 -10  -1  12   29.55    0.94
 -10  -1  11    6.31    0.51
 -10  -1  10    6.14    0.52
 -10  -1   9    3.14    0.34
 -10  -1   8    6.28    0.47
 -10  -1   7    4.42    0.42
 -10  -1   6    8.83    0.54
 -10  -1   5    0.06    0.25
 -10  -1   4    4.16    0.48
 -10  -1   3    0.56    0.31
 -10  -1   2   10.79    0.53
 -10  -1   1   14.77    0.62
 -10  -1   0    0.26    0.31
 -10  -1  -1   14.43    0.63
  -9  -1  -1    0.82    0.23
  -9  -1   0    0.34    0.18
  -9  -1   1    0.92    0.18
  -9  -1   2    0.86    0.20
  -9  -1   3    0.05    0.18
  -9  -1   4    1.28    0.21
  -9  -1   5    3.23    0.28
  -9  -1   6    2.28    0.23
  -9  -1   7   -0.02    0.22
  -9  -1   8    0.81    0.18
  -9  -1   9    0.53    0.35
  -9  -1  10    1.36    0.39
  -9  -1  11    0.37    0.27
  -9  -1  12    0.52    0.25
  -9  -1  13    2.13    0.34
  -9  -1  14    1.27    0.37
  -9  -1  15   -0.21    0.15
  -9  -1  16    0.21    0.20
  -9  -1  17    0.16    0.21
  -9  -1  18   -0.12    0.12
  -9  -1  19    0.00    0.15
  -9  -1  20    0.03    0.15
  -9  -1  21    0.03    0.17
  -9  -1  22   -0.13    0.11
  -9  -1  23   -0.01    0.18
  -9  -1  24    0.19    0.24
  -9  -1  25    0.45    0.27
  -9  -1  26   -0.07    0.17
  -8  -1  28    0.31    0.23
  -8  -1  27   -0.16    0.13
  -8  -1  26    0.02    0.19
  -8  -1  25    0.36    0.27
  -8  -1  24    0.00    0.16
  -8  -1  23    0.17    0.20
  -8  -1  22    0.06    0.12
  -8  -1  21    0.02    0.17
  -8  -1  20    2.61    0.37
  -8  -1  19    0.01    0.17
  -8  -1  18    6.06    0.46
  -8  -1  17    0.25    0.30
  -8  -1  16    1.33    0.28
  -8  -1  15    1.78    0.43
  -8  -1  14    0.89    0.21
  -8  -1  13   38.31    0.99
  -8  -1  12    1.08    0.19
  -8  -1  11   36.58    0.96
  -8  -1  10    5.57    0.28
  -8  -1   9    0.70    0.16
  -8  -1   8    5.62    0.29
  -8  -1   7    6.96    0.30
  -8  -1   6    2.18    0.20
  -8  -1   5    8.22    0.32
  -8  -1   4    0.35    0.14
  -8  -1   3    7.91    0.33
  -8  -1   2    0.92    0.16
  -8  -1   1    0.24    0.15
  -8  -1   0    2.21    0.24
  -8  -1  -1    0.32    0.22
  -7  -1  -1    2.47    0.21
  -7  -1   0   30.00    0.97
  -7  -1   1    2.54    0.21
  -7  -1   2    1.40    0.20
  -7  -1   3    9.19    0.32
  -7  -1   4    2.68    0.20
  -7  -1   5    2.81    0.22
  -7  -1   6    1.56    0.21
  -7  -1   7    1.03    0.22
  -7  -1   8   -0.04    0.20
  -7  -1   9    0.52    0.18
  -7  -1  10    0.46    0.15
  -7  -1  11    8.76    0.34
  -7  -1  12    3.04    0.27
  -7  -1  13    0.59    0.16
  -7  -1  14    4.01    0.29
  -7  -1  15    0.42    0.19
  -7  -1  16    0.21    0.15
  -7  -1  17    3.90    0.27
  -7  -1  18   -0.04    0.12
  -7  -1  19    4.58    0.39
  -7  -1  20    1.23    0.36
  -7  -1  21    0.78    0.25
  -7  -1  22    0.23    0.22
  -7  -1  23    0.12    0.18
  -7  -1  24   -0.06    0.13
  -7  -1  25    0.43    0.24
  -7  -1  26    0.62    0.30
  -7  -1  27   -0.19    0.12
  -7  -1  28    0.15    0.21
  -7  -1  29    0.10    0.16
  -7  -1  30   -0.18    0.10
  -6  -1  32   -0.12    0.12
  -6  -1  31   -0.13    0.12
  -6  -1  30    0.20    0.29
  -6  -1  29    0.16    0.17
  -6  -1  28    0.15    0.18
  -6  -1  27    0.21    0.20
  -6  -1  26    0.58    0.26
  -6  -1  25    0.08    0.19
  -6  -1  24    0.99    0.25
  -6  -1  23    1.11    0.26
  -6  -1  22    0.15    0.19
  -6  -1  21    4.14    0.39
  -6  -1  20    9.11    0.35
  -6  -1  19    2.33    0.21
  -6  -1  18    1.79    0.18
  -6  -1  17    1.91    0.21
  -6  -1  16    3.34    0.23
  -6  -1  15    4.66    0.27
  -6  -1  14   19.28    0.76
  -6  -1  13    4.24    0.25
  -6  -1  12   12.69    0.43
  -6  -1  11    8.68    0.32
  -6  -1  10    8.30    0.30
  -6  -1   9   18.82    0.78
  -6  -1   8    8.50    0.32
  -6  -1   7    4.83    0.26
  -6  -1   6    0.39    0.14
  -6  -1   5    1.82    0.18
  -6  -1   4    4.83    0.29
  -6  -1   3    2.48    0.19
  -6  -1   2   12.98    0.43
  -6  -1   1   81.48    1.52
  -6  -1   0   46.61    1.21
  -6  -1  -1   81.49    1.52
  -5  -1  -1   20.44    0.82
  -5  -1   0    0.20    0.12
  -5  -1   1   19.65    0.80
  -5  -1   2    0.39    0.13
  -5  -1   3    5.03    0.27
  -5  -1   4   49.02    1.19
  -5  -1   5    1.70    0.20
  -5  -1   6    0.17    0.12
  -5  -1   7   13.24    0.46
  -5  -1   8    1.01    0.15
  -5  -1   9    3.59    0.21
  -5  -1  10    0.35    0.14
  -5  -1  11    0.19    0.14
  -5  -1  12    0.74    0.15
  -5  -1  13    0.01    0.12
  -5  -1  14    6.76    0.29
  -5  -1  15    0.08    0.13
  -5  -1  16   -0.02    0.13
  -5  -1  17    0.17    0.13
  -5  -1  18    2.47    0.21
  -5  -1  19    3.15    0.23
  -5  -1  20    0.71    0.19
  -5  -1  21    3.82    0.27
  -5  -1  22    2.38    0.21
  -5  -1  23    2.77    0.31
  -5  -1  24    0.10    0.22
  -5  -1  25    0.10    0.14
  -5  -1  26    1.52    0.27
  -5  -1  27    0.04    0.16
  -5  -1  28   -0.05    0.12
  -5  -1  29    0.01    0.12
  -5  -1  30   -0.03    0.14
  -5  -1  31    0.01    0.14
  -5  -1  32   -0.02    0.15
  -5  -1  33    0.20    0.29
  -4  -1  34   -0.05    0.15
  -4  -1  33    0.38    0.26
  -4  -1  32    2.68    0.49
  -4  -1  31    0.97    0.27
  -4  -1  30    0.42    0.24
  -4  -1  29    0.56    0.28
  -4  -1  28    1.26    0.31
  -4  -1  27    1.24    0.40
  -4  -1  26    4.17    0.39
  -4  -1  25    8.11    0.50
  -4  -1  24    6.10    0.42
  -4  -1  23    1.92    0.21
  -4  -1  22    0.96    0.20
  -4  -1  21    7.33    0.35
  -4  -1  20    3.08    0.25
  -4  -1  19    2.29    0.21
  -4  -1  18    3.39    0.24
  -4  -1  17    0.39    0.15
  -4  -1  16    1.46    0.16
  -4  -1  15    2.97    0.25
  -4  -1  14    3.98    0.26
  -4  -1  13   52.87    1.26
  -4  -1  12  177.62    2.25
  -4  -1  11   89.44    1.59
  -4  -1  10   11.89    0.44
  -4  -1   9   14.92    0.69
  -4  -1   8    6.07    0.25
  -4  -1   7   10.29    0.39
  -4  -1   6   30.09    0.94
  -4  -1   5    2.84    0.18
  -4  -1   4   10.51    0.35
  -4  -1   3    6.75    0.23
  -4  -1   2    3.37    0.18
  -4  -1   1   44.39    1.09
  -4  -1   0   38.25    1.06
  -4  -1  -1   44.35    1.09
  -3  -1  -1    1.95    0.15
  -3  -1   0   13.11    0.41
  -3  -1   1    1.67    0.14
  -3  -1   2    8.15    0.29
  -3  -1   3   89.10    1.45
  -3  -1   4    4.50    0.19
  -3  -1   5   20.69    0.74
  -3  -1   6    2.72    0.17
  -3  -1   7   25.70    0.85
  -3  -1   8   20.44    0.80
  -3  -1   9   20.28    0.80
  -3  -1  10    2.82    0.19
  -3  -1  11  145.27    1.99
  -3  -1  12    5.49    0.26
  -3  -1  13    0.43    0.14
  -3  -1  14    0.29    0.17
  -3  -1  15    0.90    0.17
  -3  -1  16    7.15    0.32
  -3  -1  17    0.74    0.15
  -3  -1  18    0.23    0.16
  -3  -1  19    1.02    0.16
  -3  -1  20    0.20    0.14
  -3  -1  21    1.76    0.21
  -3  -1  22    1.17    0.17
  -3  -1  23    0.52    0.14
  -3  -1  24    0.44    0.15
  -3  -1  25    0.65    0.30
  -3  -1  26    0.65    0.23
  -3  -1  27    0.29    0.24
  -3  -1  28    0.10    0.16
  -3  -1  29    1.54    0.31
  -3  -1  30    0.30    0.22
  -3  -1  31    0.00    0.15
  -3  -1  32    0.19    0.19
  -3  -1  33   -0.04    0.14
  -3  -1  34   -0.04    0.12
  -3  -1  35    0.23    0.22
  -2  -1  35   -0.03    0.16
  -2  -1  34    0.73    0.34
  -2  -1  33    0.15    0.24
  -2  -1  32    0.10    0.15
  -2  -1  31    0.00    0.13
  -2  -1  30    0.13    0.18
  -2  -1  29    0.56    0.38
  -2  -1  28    1.97    0.30
  -2  -1  27    0.25    0.33
  -2  -1  26   31.31    0.92
  -2  -1  25   10.65    0.44
  -2  -1  24   34.86    0.96
  -2  -1  23    2.74    0.24
  -2  -1  22    4.99    0.29
  -2  -1  21    0.61    0.16
  -2  -1  20    1.40    0.18
  -2  -1  19    3.85    0.26
  -2  -1  18   29.00    0.94
  -2  -1  17    5.11    0.27
  -2  -1  16    9.86    0.41
  -2  -1  15   54.23    1.27
  -2  -1  14   21.69    0.84
  -2  -1  13    9.09    0.36
  -2  -1  12   10.84    0.41
  -2  -1  11  120.39    1.82
  -2  -1  10   65.67    1.34
  -2  -1   9   44.30    1.10
  -2  -1   8   15.79    0.67
  -2  -1   7    6.43    0.23
  -2  -1   6  302.23    2.58
  -2  -1   5  738.71    3.90
  -2  -1   4   56.80    1.16
  -2  -1   3   89.30    1.34
  -2  -1   2  687.75    3.54
  -2  -1   1  108.45    1.43
  -2  -1   0  421.74    2.77
  -2  -1  -1  112.02    1.47
  -1  -1  -1  102.70    1.28
  -1  -1   0    9.02    0.26
  -1  -1   1  100.94    1.26
  -1  -1   2  237.22    1.92
  -1  -1   3   29.88    0.78
  -1  -1   4  219.79    1.96
  -1  -1   5  123.48    1.57
  -1  -1   6    0.97    0.13
  -1  -1   7   59.60    1.20
  -1  -1   8   23.19    0.80
  -1  -1   9   52.62    1.18
  -1  -1  10   34.55    1.02
  -1  -1  11   11.89    0.40
  -1  -1  12   24.46    0.89
  -1  -1  13   17.75    0.78
  -1  -1  14    0.40    0.15
  -1  -1  15    8.47    0.35
  -1  -1  16   12.27    0.47
  -1  -1  17    9.78    0.40
  -1  -1  18   13.89    0.50
  -1  -1  19    1.19    0.19
  -1  -1  20    0.21    0.15
  -1  -1  21    1.86    0.19
  -1  -1  22    2.02    0.22
  -1  -1  23    0.17    0.15
  -1  -1  24    1.54    0.21
  -1  -1  25    0.90    0.18
  -1  -1  26    0.34    0.18
  -1  -1  27   -0.05    0.11
  -1  -1  28    0.06    0.16
  -1  -1  29    0.13    0.17
  -1  -1  30    0.03    0.14
  -1  -1  31    0.10    0.15
  -1  -1  32    0.28    0.18
  -1  -1  33    0.06    0.17
  -1  -1  34    0.03    0.15
  -1  -1  35    0.27    0.22
   0  -1  36    0.25    0.18
   0  -1  35    0.30    0.27
   0  -1  34    0.21    0.18
   0  -1  33    0.47    0.28
   0  -1  32   -0.06    0.12
   0  -1  31   -0.02    0.15
   0  -1  30   -0.07    0.10
   0  -1  29    0.07    0.14
   0  -1  28    0.07    0.12
   0  -1  27    0.23    0.18
   0  -1  26    0.03    0.12
   0  -1  25   11.72    0.43
   0  -1  24   -0.03    0.21
   0  -1  23   19.79    0.77
   0  -1  22    0.31    0.30
   0  -1  21    4.08    0.26
   0  -1  20   -0.18    0.10
   0  -1  19    9.25    0.38
   0  -1  18    0.11    0.14
   0  -1  17   26.32    0.96
   0  -1  16    0.09    0.19
   0  -1  15   56.93    1.31
   0  -1  14    2.01    0.28
   0  -1  13    0.77    0.15
   0  -1  12    0.04    0.14
   0  -1  11  222.63    2.39
   0  -1  10   14.52    1.06
   0  -1   9  348.07    2.82
   0  -1   7  352.02    2.67
   0  -1   6   -0.23    0.18
   0  -1   5    1.01    0.11
   0  -1   4    0.08    0.10
   0  -1   3   62.77    1.01
   0  -1   2    0.64    0.11
   0  -1   1   11.17    0.33
   0  -1   0    0.58    0.11
   0  -1  -1   10.67    0.31
   1  -1  -1   99.35    1.24
   1  -1   0    8.80    0.25
   1  -1   1  101.17    1.26
   1  -1   2  239.93    1.95
   1  -1   3   29.31    0.83
   1  -1   4  218.53    1.96
   1  -1   5  125.27    1.55
   1  -1   6    1.28    0.14
   1  -1   7   60.25    1.22
   1  -1   8   22.47    0.82
   1  -1   9   49.30    1.18
   1  -1  10   34.45    1.05
   1  -1  11   10.87    0.38
   1  -1  12   21.70    0.91
   1  -1  13   17.34    0.80
   1  -1  14    0.17    0.15
   1  -1  15    7.03    0.28
   1  -1  16    9.12    0.34
   1  -1  17    6.16    0.29
   1  -1  18    9.65    0.39
   1  -1  19    1.04    0.18
   1  -1  20    0.48    0.13
   1  -1  21    1.59    0.18
   1  -1  22    1.07    0.19
   1  -1  23    0.59    0.17
   1  -1  24    1.46    0.19
   1  -1  25    0.58    0.20
   1  -1  26    0.15    0.19
   1  -1  27    0.03    0.13
   1  -1  28    0.17    0.20
   1  -1  29    0.42    0.24
   1  -1  30    0.07    0.15
   1  -1  31   -0.04    0.14
   1  -1  32   -0.07    0.16
   1  -1  33    0.11    0.15
   1  -1  34   -0.15    0.14
   1  -1  35   -0.02    0.18
   1  -2  -1   27.03    0.89
   1  -2   0    0.01    0.11
   1  -2   1   26.33    0.87
   1  -2   2   13.70    0.46
   1  -2   3   23.80    0.83
   1  -2   4   55.11    1.21
   1  -2   5   35.82    1.03
   1  -2   6   13.06    0.47
   1  -2   7   14.29    0.49
   1  -2   8    8.06    0.30
   1  -2   9    0.99    0.16
   1  -2  10    2.42    0.19
   1  -2  11   12.39    0.35
   1  -2  12   13.89    0.49
   1  -2  13   14.06    0.77
   1  -2  14    5.53    0.27
   1  -2  15    6.40    0.32
   1  -2  16    0.43    0.16
   1  -2  17    2.76    0.23
   1  -2  18    1.66    0.21
   1  -2  19    0.88    0.20
   1  -2  20    0.42    0.16
   1  -2  21    4.46    0.30
   1  -2  22    1.19    0.22
   1  -2  23    5.15    0.31
   1  -2  24    6.39    0.32
   1  -2  25    1.13    0.31
   1  -2  26    0.72    0.42
   1  -2  27    1.78    0.35
   1  -2  28    0.37    0.24
   1  -2  29    0.15    0.19
   1  -2  30    0.48    0.31
   1  -2  31   -0.01    0.17
   1  -2  32    0.59    0.41
   1  -2  33    0.42    0.27
   1  -2  34    0.27    0.21
   0  -2  34    0.00    0.19
   0  -2  33    0.08    0.17
   0  -2  32   -0.05    0.17
   0  -2  31    0.18    0.15
   0  -2  30    0.11    0.18
   0  -2  29   -0.03    0.13
   0  -2  28    3.86    0.41
   0  -2  27   -0.04    0.23
   0  -2  26    3.42    0.38
   0  -2  25    0.03    0.24
   0  -2  24   53.32    1.18
   0  -2  23    6.82    0.42
   0  -2  22    0.82    0.16
   0  -2  21   -0.22    0.16
   0  -2  20   33.09    0.97
   0  -2  19    4.12    0.52
   0  -2  18    0.27    0.15
   0  -2  17    0.07    0.12
   0  -2  16   10.06    0.37
   0  -2  15    0.24    0.20
   0  -2  14   12.12    0.42
   0  -2  13   -0.04    0.18
   0  -2  12   17.08    0.74
   0  -2  11   -0.01    0.14
   0  -2  10   53.59    1.22
   0  -2   9   -0.37    0.12
   0  -2   8   13.84    0.47
   0  -2   7   -0.12    0.12
   0  -2   6    6.39    0.25
   0  -2   5   -0.30    0.18
   0  -2   4   23.08    0.82
   0  -2   3    0.41    0.13
   0  -2   2  264.51    2.48
   0  -2   1    0.36    0.13
   0  -2   0  950.54    4.65
   0  -2  -1    0.35    0.14
  -1  -2  -1   26.33    0.85
  -1  -2   0    0.05    0.11
  -1  -2   1   27.54    0.89
  -1  -2   2   13.44    0.43
  -1  -2   3   23.08    0.85
  -1  -2   4   54.80    1.21
  -1  -2   5   36.36    0.99
  -1  -2   6   13.38    0.44
  -1  -2   7   15.51    0.69
  -1  -2   8    7.47    0.32
  -1  -2   9    0.75    0.14
  -1  -2  10    2.59    0.19
  -1  -2  11   13.72    0.46
  -1  -2  12   15.48    0.74
  -1  -2  13   17.64    0.76
  -1  -2  14    6.64    0.30
  -1  -2  15    8.91    0.35
  -1  -2  16    0.50    0.16
  -1  -2  17    2.62    0.21
  -1  -2  18    2.15    0.22
  -1  -2  19    1.35    0.20
  -1  -2  20    0.53    0.18
  -1  -2  21    4.40    0.28
  -1  -2  22    0.13    0.35
  -1  -2  24    6.25    0.34
  -1  -2  25    1.01    0.37
  -1  -2  26    0.59    0.34
  -1  -2  27    2.44    0.42
  -1  -2  28    0.52    0.21
  -1  -2  29   -0.14    0.23
  -1  -2  30    0.59    0.37
  -1  -2  31   -0.09    0.16
  -1  -2  32    0.70    0.26
  -1  -2  33    0.25    0.25
  -1  -2  34    0.06    0.17
  -2  -2  34   -0.01    0.16
  -2  -2  33    0.14    0.17
  -2  -2  32    0.01    0.19
  -2  -2  31    1.13    0.36
  -2  -2  30    4.57    0.52
  -2  -2  29    2.52    0.39
  -2  -2  28    0.28    0.32
  -2  -2  27    1.40    0.30
  -2  -2  26    3.84    0.43
  -2  -2  25   28.31    0.88
  -2  -2  24    1.62    0.34
  -2  -2  23    6.74    0.35
  -2  -2  22    6.32    0.35
  -2  -2  21    0.08    0.17
  -2  -2  20    0.43    0.19
  -2  -2  19    2.12    0.22
  -2  -2  18    1.37    0.19
  -2  -2  17    4.74    0.26
  -2  -2  16   24.23    0.85
  -2  -2  15   21.20    0.88
  -2  -2  14   42.28    1.16
  -2  -2  13    7.39    0.30
  -2  -2  12   43.37    1.21
  -2  -2  11   59.68    1.35
  -2  -2  10   67.61    1.40
  -2  -2   9    5.28    0.26
  -2  -2   8   56.17    1.28
  -2  -2   7   87.45    1.56
  -2  -2   6   82.48    1.52
  -2  -2   5   44.64    1.13
  -2  -2   4   48.42    1.14
  -2  -2   3  117.68    1.73
  -2  -2   2   52.75    1.20
  -2  -2   1  391.93    3.09
  -2  -2   0   62.82    1.30
  -2  -2  -1  391.05    3.09
  -3  -2  -1   77.62    1.45
  -3  -2   0    6.33    0.25
  -3  -2   1   79.35    1.49
  -3  -2   2    6.16    0.26
  -3  -2   3    3.32    0.20
  -3  -2   4    0.23    0.13
  -3  -2   5   62.49    1.36
  -3  -2   6   25.90    0.92
  -3  -2   7   21.84    0.85
  -3  -2   8    5.96    0.27
  -3  -2   9   18.97    0.82
  -3  -2  10    8.04    0.31
  -3  -2  11   51.63    1.30
  -3  -2  12   42.64    1.17
  -3  -2  13   35.11    1.08
  -3  -2  14    5.31    0.32
  -3  -2  15    0.42    0.16
  -3  -2  16    5.37    0.32
  -3  -2  17    0.97    0.17
  -3  -2  18    0.45    0.14
  -3  -2  19    0.29    0.15
  -3  -2  20    1.39    0.18
  -3  -2  21    0.50    0.16
  -3  -2  22    0.19    0.15
  -3  -2  23    0.56    0.17
  -3  -2  24    2.41    0.33
  -3  -2  25    6.99    0.52
  -3  -2  26    3.41    0.38
  -3  -2  27    1.45    0.26
  -3  -2  28    1.71    0.39
  -3  -2  29    1.24    0.32
  -3  -2  30    1.51    0.39
  -3  -2  31    2.00    0.36
  -3  -2  32    0.58    0.41
  -3  -2  33    0.03    0.21
  -4  -2  33    0.20    0.20
  -4  -2  32    0.39    0.31
  -4  -2  31   -0.11    0.17
  -4  -2  30    0.53    0.27
  -4  -2  29    0.60    0.38
  -4  -2  28    3.32    0.41
  -4  -2  27   -0.01    0.18
  -4  -2  26    3.30    0.39
  -4  -2  25    4.19    0.42
  -4  -2  24    2.98    0.38
  -4  -2  23    1.07    0.25
  -4  -2  22    2.41    0.34
  -4  -2  21    0.94    0.16
  -4  -2  20    2.22    0.20
  -4  -2  19    4.89    0.30
  -4  -2  18    3.92    0.26
  -4  -2  17    1.84    0.21
  -4  -2  16    0.17    0.20
  -4  -2  15    7.44    0.35
  -4  -2  14   17.73    0.73
  -4  -2  13   56.03    1.28
  -4  -2  12   39.74    1.09
  -4  -2  11   24.11    0.86
  -4  -2  10   57.39    1.28
  -4  -2   9   63.58    1.37
  -4  -2   8   33.59    1.02
  -4  -2   7    8.71    0.31
  -4  -2   6   23.43    0.89
  -4  -2   5   35.06    1.05
  -4  -2   4   12.18    0.43
  -4  -2   3    2.20    0.18
  -4  -2   2    1.61    0.17
  -4  -2   1   11.67    0.39
  -4  -2   0   35.89    1.04
  -4  -2  -1   11.38    0.45
  -5  -2  -1   37.98    1.09
  -5  -2   0    5.47    0.26
  -5  -2   1   32.36    1.02
  -5  -2   2    0.25    0.15
  -5  -2   3    6.36    0.27
  -5  -2   4    5.47    0.30
  -5  -2   5    1.39    0.19
  -5  -2   6    7.53    0.30
  -5  -2   7   11.73    0.40
  -5  -2   8   17.28    0.72
  -5  -2   9   -0.01    0.14
  -5  -2  10    6.09    0.32
  -5  -2  11    2.43    0.21
  -5  -2  12   -0.08    0.21
  -5  -2  13   22.77    0.82
  -5  -2  14    1.75    0.26
  -5  -2  15    0.38    0.17
  -5  -2  16    2.73    0.26
  -5  -2  17    6.01    0.35
  -5  -2  18    0.13    0.19
  -5  -2  19    3.48    0.26
  -5  -2  20    0.42    0.24
  -5  -2  21    1.52    0.30
  -5  -2  22   -0.19    0.16
  -5  -2  23    2.27    0.36
  -5  -2  24    1.58    0.42
  -5  -2  25    0.31    0.28
  -5  -2  26    0.61    0.28
  -5  -2  27    0.09    0.18
  -5  -2  28    0.32    0.26
  -5  -2  29   -0.17    0.13
  -5  -2  30    0.03    0.20
  -5  -2  31    0.04    0.17
  -5  -2  32   -0.10    0.16
  -6  -2  30    0.45    0.36
  -6  -2  29    0.14    0.15
  -6  -2  28   -0.03    0.13
  -6  -2  27    0.15    0.19
  -6  -2  26    0.56    0.26
  -6  -2  25    0.33    0.36
  -6  -2  24    5.18    0.47
  -6  -2  23    5.13    0.42
  -6  -2  22    0.46    0.23
  -6  -2  21    0.00    0.19
  -6  -2  20    0.15    0.22
  -6  -2  19    0.30    0.30
  -6  -2  18    0.65    0.16
  -6  -2  17    7.27    0.31
  -6  -2  16   12.08    0.44
  -6  -2  15   13.40    0.42
  -6  -2  14    5.69    0.34
  -6  -2  13   39.22    1.01
  -6  -2  12    9.48    0.36
  -6  -2  11   10.38    0.38
  -6  -2  10    1.37    0.19
  -6  -2   9    5.11    0.26
  -6  -2   8    2.65    0.24
  -6  -2   7    4.81    0.28
  -6  -2   6   16.34    0.78
  -6  -2   5    4.69    0.28
  -6  -2   4    0.26    0.14
  -6  -2   3    2.86    0.23
  -6  -2   2   14.05    0.48
  -6  -2   1    1.32    0.19
  -6  -2   0   -0.05    0.18
  -6  -2  -1    1.20    0.17
  -7  -2  -1   25.79    0.87
  -7  -2   0    8.20    0.35
  -7  -2   1   18.00    0.83
  -7  -2   2    1.78    0.27
  -7  -2   3    1.60    0.22
  -7  -2   4   -0.20    0.12
  -7  -2   5    0.48    0.18
  -7  -2   6    0.11    0.17
  -7  -2   7    2.62    0.26
  -7  -2   8    1.51    0.21
  -7  -2   9    3.04    0.30
  -7  -2  10    0.25    0.18
  -7  -2  11    0.58    0.25
  -7  -2  12    0.53    0.26
  -7  -2  13    0.02    0.18
  -7  -2  14    0.39    0.19
  -7  -2  15    1.40    0.19
  -7  -2  16    0.13    0.23
  -7  -2  17    0.41    0.25
  -7  -2  18    0.05    0.19
  -7  -2  19    0.21    0.24
  -7  -2  20    0.34    0.30
  -7  -2  21    0.17    0.21
  -7  -2  22    0.03    0.17
  -7  -2  23    0.30    0.23
  -7  -2  24    0.00    0.16
  -7  -2  25    0.60    0.29
  -7  -2  26   -0.05    0.21
  -7  -2  27    0.10    0.25
  -7  -2  28   -0.05    0.15
  -7  -2  29   -0.02    0.16
  -8  -2  27    1.71    0.34
  -8  -2  26    0.16    0.26
  -8  -2  25    2.65    0.42
  -8  -2  24    0.51    0.35
  -8  -2  23    2.02    0.41
  -8  -2  22    0.06    0.19
  -8  -2  21    0.21    0.20
  -8  -2  20    0.17    0.15
  -8  -2  19    1.67    0.31
  -8  -2  18    1.04    0.27
  -8  -2  17    8.24    0.53
  -8  -2  16    0.83    0.24
  -8  -2  15    4.75    0.49
  -8  -2  14    3.19    0.39
  -8  -2  13    0.04    0.33
  -8  -2  12   34.26    0.89
  -8  -2  11    5.46    0.30
  -8  -2  10   12.95    0.63
  -8  -2   9   31.39    0.87
  -8  -2   8    2.69    0.24
  -8  -2   7   14.15    0.64
  -8  -2   6    1.17    0.20
  -8  -2   5    0.94    0.18
  -8  -2   4    0.39    0.25
  -8  -2   3    7.67    0.34
  -8  -2   2    0.92    0.17
  -8  -2   1   41.31    1.03
  -8  -2   0    2.34    0.23
  -8  -2  -1   25.92    0.86
  -9  -2  -1    0.00    0.19
  -9  -2   0    0.01    0.12
  -9  -2   1   -0.02    0.19
  -9  -2   2   -0.13    0.20
  -9  -2   3   -0.05    0.20
  -9  -2   4    0.19    0.23
  -9  -2   5    0.44    0.32
  -9  -2   6    0.15    0.32
  -9  -2   7   -0.16    0.29
  -9  -2   8    1.35    0.39
  -9  -2   9    0.03    0.37
  -9  -2  10    0.58    0.25
  -9  -2  11    0.24    0.39
  -9  -2  12    0.46    0.22
  -9  -2  13   -0.08    0.16
  -9  -2  14   -0.06    0.16
  -9  -2  15   -0.04    0.23
  -9  -2  16   -0.10    0.14
  -9  -2  17    0.07    0.20
  -9  -2  18    0.02    0.21
  -9  -2  19   -0.09    0.19
  -9  -2  20   -0.16    0.17
  -9  -2  21   -0.23    0.14
  -9  -2  22   -0.18    0.14
  -9  -2  23   -0.22    0.14
  -9  -2  24    0.21    0.19
 -10  -2  21    0.31    0.31
 -10  -2  20    0.50    0.26
 -10  -2  19    0.09    0.24
 -10  -2  18    0.09    0.22
 -10  -2  17    0.31    0.28
 -10  -2  16    4.02    0.54
 -10  -2  15    2.62    0.41
 -10  -2  14    0.38    0.32
 -10  -2  13    0.25    0.24
 -10  -2  12    2.77    0.46
 -10  -2  11    0.15    0.25
 -10  -2  10    1.21    0.44
 -10  -2   9   -0.06    0.21
 -10  -2   8    6.32    0.47
 -10  -2   7    1.18    0.30
 -10  -2   6    6.02    0.53
 -10  -2   5   15.51    0.67
 -10  -2   4    0.96    0.32
 -10  -2   3   14.24    0.65
 -10  -2   2    0.02    0.28
 -10  -2   1    0.51    0.28
 -10  -2   0    0.08    0.19
 -10  -2  -1   -0.17    0.24
 -11  -2  -1    0.35    0.41
 -11  -2   0    0.30    0.39
 -11  -2   1   -0.01    0.29
 -11  -2   2   -0.21    0.14
 -11  -2   3    0.27    0.27
 -11  -2   4    0.04    0.23
 -11  -2   5    0.08    0.27
 -11  -2   6    0.02    0.22
 -11  -2   7   -0.03    0.20
 -11  -2   8    0.16    0.21
 -11  -2   9   -0.01    0.20
 -11  -2  10    0.18    0.23
 -11  -2  11   -0.02    0.24
 -11  -2  12    0.04    0.25
 -11  -2  13    0.14    0.21
 -11  -2  14    0.12    0.25
 -11  -2  15   -0.13    0.22
 -11  -2  16   -0.03    0.22
 -11  -2  17   -0.17    0.19
 -12  -2  12    2.14    0.44
 -12  -2  11    0.40    0.34
 -12  -2  10    0.21    0.34
 -12  -2   9   -0.16    0.19
 -12  -2   8    0.57    0.29
 -12  -2   7   -0.06    0.25
 -12  -2   6    1.93    0.38
 -12  -2   5    1.47    0.39
 -12  -2   4    2.48    0.46
 -12  -2   3   -0.38    0.23
 -12  -2   2    0.12    0.28
 -12  -2   1    2.54    0.44
 -12  -2   0    2.24    0.59
 -12  -2  -1    1.67    0.50
 -12  -3   3    0.07    0.28
 -12  -3   2    1.64    0.42
 -12  -3   1    0.60    0.39
 -12  -3   0    0.63    0.32
 -12  -3  -1    0.00    0.21
 -11  -3  -1   -0.01    0.22
 -11  -3   0    0.31    0.27
 -11  -3   1    0.10    0.26
 -11  -3   2    0.08    0.27
 -11  -3   3   -0.05    0.24
 -11  -3   4    0.07    0.23
 -11  -3   5    0.18    0.21
 -11  -3   6   -0.04    0.25
 -11  -3   7   -0.13    0.17
 -11  -3   8   -0.06    0.20
 -11  -3   9    0.11    0.27
 -11  -3  10    0.24    0.29
 -11  -3  11    0.82    0.31
 -11  -3  12    2.06    0.44
 -11  -3  13    0.17    0.29
 -10  -3  18    0.12    0.25
 -10  -3  17    0.89    0.33
 -10  -3  16    2.55    0.41
 -10  -3  15    1.10    0.40
 -10  -3  14    7.38    0.55
 -10  -3  13    0.42    0.38
 -10  -3  12   15.50    0.78
 -10  -3  11    2.05    0.39
 -10  -3  10    5.87    0.51
 -10  -3   9    3.12    0.53
 -10  -3   8    1.49    0.45
 -10  -3   7    6.81    0.51
 -10  -3   6    7.19    0.53
 -10  -3   5    0.72    0.32
 -10  -3   4    8.26    0.59
 -10  -3   3    8.24    0.57
 -10  -3   2    1.99    0.36
 -10  -3   1   21.63    0.83
 -10  -3   0    1.84    0.51
 -10  -3  -1   20.63    0.79
  -9  -3  -1   11.88    0.61
  -9  -3   0   12.68    0.63
  -9  -3   1   10.54    0.60
  -9  -3   2    5.30    0.50
  -9  -3   3    0.66    0.35
  -9  -3   4    0.56    0.33
  -9  -3   5    3.87    0.45
  -9  -3   6    2.10    0.39
  -9  -3   7   -0.20    0.34
  -9  -3   8    0.23    0.40
  -9  -3   9    3.11    0.46
  -9  -3  10    3.27    0.47
  -9  -3  11    4.65    0.43
  -9  -3  12    0.34    0.34
  -9  -3  13    0.88    0.30
  -9  -3  14    1.54    0.40
  -9  -3  15    1.17    0.34
  -9  -3  16    0.54    0.43
  -9  -3  17   -0.09    0.24
  -9  -3  18    0.22    0.22
  -9  -3  19    0.15    0.31
  -9  -3  20    0.13    0.21
  -9  -3  21   -0.11    0.17
  -8  -3  24    0.25    0.21
  -8  -3  23    0.11    0.21
  -8  -3  22    0.43    0.39
  -8  -3  21    0.17    0.21
  -8  -3  20    1.54    0.35
  -8  -3  19    0.21    0.33
  -8  -3  18   11.28    0.69
  -8  -3  17    1.44    0.32
  -8  -3  16    1.77    0.38
  -8  -3  15    2.82    0.48
  -8  -3  14    3.29    0.46
  -8  -3  13   15.86    0.75
  -8  -3  12   -0.23    0.26
  -8  -3  11   16.25    0.69
  -8  -3  10   33.74    0.99
  -8  -3   9    2.24    0.41
  -8  -3   8   21.84    0.76
  -8  -3   7    4.24    0.47
  -8  -3   6    4.93    0.43
  -8  -3   5    4.13    0.43
  -8  -3   4    2.52    0.33
  -8  -3   3    0.45    0.27
  -8  -3   2   13.44    0.64
  -8  -3   1    1.56    0.35
  -8  -3   0   47.88    1.10
  -8  -3  -1    1.04    0.30
  -7  -3  -1    7.61    0.41
  -7  -3   0    4.03    0.29
  -7  -3   1    5.41    0.34
  -7  -3   2    2.79    0.26
  -7  -3   3    1.19    0.21
  -7  -3   4   10.59    0.37
  -7  -3   5    4.41    0.34
  -7  -3   6   13.19    0.62
  -7  -3   7    5.65    0.29
  -7  -3   8   13.27    0.65
  -7  -3   9    1.85    0.23
  -7  -3  10    1.54    0.29
  -7  -3  11    0.38    0.31
  -7  -3  12    0.16    0.25
  -7  -3  13    0.09    0.21
  -7  -3  14    0.58    0.23
  -7  -3  15    0.20    0.28
  -7  -3  16    1.94    0.38
  -7  -3  17    0.79    0.28
  -7  -3  18    4.15    0.46
  -7  -3  19    1.88    0.34
  -7  -3  20    0.67    0.32
  -7  -3  21    0.96    0.39
  -7  -3  22    0.07    0.21
  -7  -3  23    0.46    0.31
  -7  -3  24    1.81    0.41
  -7  -3  25    1.03    0.48
  -7  -3  26    0.03    0.15
  -6  -3  28    0.18    0.20
  -6  -3  27   -0.17    0.10
  -6  -3  26    0.12    0.19
  -6  -3  25   -0.02    0.25
  -6  -3  24   -0.01    0.18
  -6  -3  23   -0.12    0.24
  -6  -3  22    0.59    0.32
  -6  -3  21    0.08    0.23
  -6  -3  20    2.49    0.40
  -6  -3  19    1.01    0.32
  -6  -3  18    0.16    0.29
  -6  -3  17   -0.12    0.19
  -6  -3  16    0.54    0.28
  -6  -3  15    9.06    0.58
  -6  -3  14    4.24    0.48
  -6  -3  13    1.02    0.27
  -6  -3  12    2.18    0.25
  -6  -3  11    0.23    0.16
  -6  -3  10    1.83    0.27
  -6  -3   9    1.70    0.24
  -6  -3   8    1.85    0.23
  -6  -3   7    9.08    0.35
  -6  -3   6    5.99    0.35
  -6  -3   5    0.46    0.19
  -6  -3   4    0.63    0.17
  -6  -3   3    1.67    0.22
  -6  -3   2    8.45    0.35
  -6  -3   1    0.03    0.15
  -6  -3   0    4.75    0.28
  -6  -3  -1   -0.31    0.19
  -5  -3  -1   99.49    1.63
  -5  -3   0    1.40    0.19
  -5  -3   1   99.65    1.65
  -5  -3   2    3.78    0.25
  -5  -3   3    1.04    0.18
  -5  -3   4    8.52    0.33
  -5  -3   5    0.31    0.15
  -5  -3   6    3.62    0.25
  -5  -3   7   17.20    0.72
  -5  -3   8    1.27    0.19
  -5  -3   9   18.98    0.78
  -5  -3  10    2.82    0.22
  -5  -3  11    9.32    0.36
  -5  -3  12    0.22    0.15
  -5  -3  13    1.23    0.20
  -5  -3  14    5.12    0.30
  -5  -3  15   18.81    0.73
  -5  -3  16    0.66    0.17
  -5  -3  17    1.76    0.32
  -5  -3  18    4.11    0.45
  -5  -3  19    1.27    0.29
  -5  -3  20    0.81    0.30
  -5  -3  21    0.30    0.29
  -5  -3  22   -0.08    0.16
  -5  -3  23    5.96    0.51
  -5  -3  24    0.12    0.22
  -5  -3  25    5.88    0.55
  -5  -3  26    0.56    0.26
  -5  -3  27    0.11    0.19
  -5  -3  28    0.03    0.17
  -5  -3  29    0.00    0.17
  -4  -3  31   -0.02    0.17
  -4  -3  30    0.35    0.30
  -4  -3  29    0.20    0.28
  -4  -3  28    0.00    0.23
  -4  -3  27    0.20    0.27
  -4  -3  26    0.66    0.26
  -4  -3  25    2.41    0.44
  -4  -3  24    1.90    0.33
  -4  -3  23    1.54    0.32
  -4  -3  22    0.33    0.23
  -4  -3  21    0.44    0.33
  -4  -3  20    0.11    0.16
  -4  -3  19    2.93    0.42
  -4  -3  18    5.34    0.31
  -4  -3  17    7.56    0.39
  -4  -3  16    3.19    0.27
  -4  -3  15    0.66    0.22
  -4  -3  14    5.09    0.36
  -4  -3  13    9.26    0.39
  -4  -3  12    6.22    0.33
  -4  -3  11    8.20    0.35
  -4  -3  10   10.13    0.42
  -4  -3   9   19.70    0.83
  -4  -3   8   14.99    0.47
  -4  -3   7   19.53    0.79
  -4  -3   6   13.51    0.49
  -4  -3   5    4.22    0.26
  -4  -3   4    0.55    0.16
  -4  -3   3   15.40    0.48
  -4  -3   2   43.85    1.19
  -4  -3   1   79.97    1.53
  -4  -3   0   47.78    1.20
  -4  -3  -1   81.42    1.53
  -3  -3  -1    4.66    0.26
  -3  -3   0   41.72    1.15
  -3  -3   1    4.86    0.26
  -3  -3   2   15.76    0.75
  -3  -3   3    1.66    0.18
  -3  -3   4    6.55    0.29
  -3  -3   5    6.42    0.30
  -3  -3   6    3.78    0.25
  -3  -3   7    0.50    0.19
  -3  -3   8   12.42    0.46
  -3  -3   9    1.11    0.22
  -3  -3  10   25.74    0.93
  -3  -3  11    4.99    0.28
  -3  -3  12    2.25    0.27
  -3  -3  13   36.62    1.09
  -3  -3  14    2.85    0.27
  -3  -3  15    0.05    0.19
  -3  -3  16    0.04    0.15
  -3  -3  17   -0.10    0.13
  -3  -3  18    2.61    0.25
  -3  -3  19    0.04    0.14
  -3  -3  20    0.00    0.16
  -3  -3  21    0.13    0.23
  -3  -3  22    0.12    0.19
  -3  -3  23    1.35    0.30
  -3  -3  24   -0.02    0.21
  -3  -3  25    0.52    0.25
  -3  -3  26   -0.44    0.27
  -3  -3  27    1.48    0.47
  -3  -3  28   -0.14    0.18
  -3  -3  29   -0.05    0.20
  -3  -3  30    0.03    0.20
  -3  -3  31   -0.13    0.19
  -2  -3  32   -0.31    0.23
  -2  -3  31    0.17    0.24
  -2  -3  30    0.54    0.33
  -2  -3  29   -0.03    0.24
  -2  -3  28    2.21    0.47
  -2  -3  27    0.69    0.36
  -2  -3  26    1.58    0.40
  -2  -3  25    0.99    0.45
  -2  -3  24    4.87    0.48
  -2  -3  23    8.00    0.56
  -2  -3  22    7.22    0.52
  -2  -3  21    2.44    0.39
  -2  -3  20    0.71    0.19
  -2  -3  19    1.81    0.24
  -2  -3  18    0.86    0.22
  -2  -3  17    1.01    0.23
  -2  -3  16    7.66    0.38
  -2  -3  15    7.99    0.36
  -2  -3  14    7.96    0.34
  -2  -3  13    2.82    0.25
  -2  -3  12    4.15    0.27
  -2  -3  11    0.37    0.17
  -2  -3  10   13.41    0.70
  -2  -3   9   12.12    0.46
  -2  -3   8   15.52    0.75
  -2  -3   7    3.22    0.23
  -2  -3   6   17.18    0.81
  -2  -3   5   51.73    1.27
  -2  -3   4   16.01    0.51
  -2  -3   3   51.90    1.27
  -2  -3   2    0.47    0.20
  -2  -3   1    0.74    0.18
  -2  -3   0    4.59    0.26
  -2  -3  -1    0.72    0.17
  -1  -3  -1    7.52    0.29
  -1  -3   0   17.16    0.53
  -1  -3   1    7.73    0.33
  -1  -3   2   30.59    1.02
  -1  -3   3   20.68    0.81
  -1  -3   4    4.45    0.32
  -1  -3   5    5.29    0.27
  -1  -3   6    3.76    0.25
  -1  -3   7   29.69    1.03
  -1  -3   8   21.46    0.88
  -1   1  -1  111.18    1.34
  -1   1   0   10.63    0.32
  -1   1   1  111.46    1.34
   0   1   1   12.75    0.35
   0   1   0    0.58    0.11
   0   1  -1   12.84    0.50
   1   1  -1  113.41    1.32
   1   1   0    9.27    0.30
   1   1   1  113.51    1.33
   2   1   1  117.19    1.49
   2   1   0  446.34    2.86
   2   1  -1  116.00    1.51
   3   1  -1    2.25    0.16
   3   1   0   14.50    0.43
   3   1   1    1.70    0.16
   4   1   1   41.30    1.09
   4   1   0   39.32    1.06
   4   1  -1   44.53    1.11
   5   1  -1   20.69    0.83
   5   1   0    0.05    0.12
   5   1   1   18.43    0.84
   6   1   1   77.76    1.48
   6   1   0   47.08    1.17
   6   1  -1   76.57    1.47
   7   1  -1    2.86    0.21
   7   1   0   28.41    0.95
   7   1   1    2.58    0.26
   8   1   1    0.60    0.15
   8   1   0    2.06    0.21
   8   1  -1    0.70    0.17
   9   1  -1    1.19    0.19
   9   1   0    0.96    0.17
   9   1   1    0.91    0.21
  10   1   1    9.37    0.51
  10   1   0    0.62    0.25
  10   1  -1   12.03    0.59
  11   1  -1   -0.14    0.17
  11   1   0   -0.07    0.22
  11   1   1   -0.01    0.21
  12   1   1    3.42    0.59
  12   1   0   11.30    0.72
  12   1  -1    3.36    0.48
  13   1  -1    0.12    0.26
  13   1   0   -0.10    0.18
  13   1   1   -0.04    0.24
  13   1  -6   -0.03    0.20
  13   1  -5    0.13    0.22
  13   1  -4   -0.06    0.21
  13   1  -3    0.16    0.25
  13   1  -2    0.38    0.25
  12   1  -2    1.88    0.53
  12   1  -3    0.10    0.25
  12   1  -4    0.24    0.22
  12   1  -5   -0.09    0.18
  12   1  -6    0.04    0.18
  12   1  -7    0.37    0.24
  12   1  -8    0.38    0.31
  12   1  -9    0.04    0.25
  12   1 -10    0.25    0.34
  12   1 -11    0.18    0.22
  12   1 -12    0.22    0.25
  12   1 -13    0.21    0.30
  12   1 -14    0.25    0.24
  12   1 -15   -0.15    0.16
  11   1 -20    0.78    0.34
  11   1 -19    0.12    0.24
  11   1 -18    0.05    0.19
  11   1 -17    0.15    0.21
  11   1 -16   -0.06    0.23
  11   1 -15    0.16    0.21
  11   1 -14   -0.03    0.21
  11   1 -13    0.03    0.25
  11   1 -12    0.00    0.25
  11   1 -11    0.23    0.23
  11   1 -10    0.01    0.20
  11   1  -9   -0.13    0.16
  11   1  -8    0.23    0.27
  11   1  -7    0.25    0.24
  11   1  -6    0.14    0.25
  11   1  -5    0.35    0.25
  11   1  -4    0.20    0.22
  11   1  -3   -0.08    0.17
  11   1  -2    0.55    0.30
  10   1  -2    8.70    0.54
  10   1  -3    0.39    0.23
  10   1  -4    2.75    0.38
  10   1  -5   -0.03    0.22
  10   1  -6    6.26    0.50
  10   1  -7    3.83    0.38
  10   1  -8    4.22    0.41
  10   1  -9    1.72    0.43
  10   1 -10    5.14    0.44
  10   1 -11    3.74    0.47
  10   1 -12   18.60    0.80
  10   1 -13    1.73    0.43
  10   1 -14   10.30    0.61
  10   1 -15    0.19    0.27
  10   1 -16    0.24    0.25
  10   1 -17   -0.12    0.22
  10   1 -18   -0.04    0.18
  10   1 -19    0.37    0.34
  10   1 -20   -0.03    0.23
  10   1 -21   -0.04    0.21
  10   1 -22    1.29    0.33
  10   1 -23    0.39    0.32
   9   1 -26    0.08    0.23
   9   1 -25    0.17    0.23
   9   1 -24   -0.07    0.23
   9   1 -23    0.03    0.18
   9   1 -22    0.31    0.24
   9   1 -21   -0.26    0.18
   9   1 -20    0.19    0.21
   9   1 -19    0.05    0.16
   9   1 -18   -0.14    0.19
   9   1 -17    0.20    0.18
   9   1 -16   -0.10    0.18
   9   1 -15    0.09    0.23
   9   1 -14    2.42    0.33
   9   1 -13    2.12    0.33
   9   1 -12    0.40    0.35
   9   1 -11    0.47    0.25
   9   1 -10    0.69    0.28
   9   1  -9    1.06    0.26
   9   1  -8    1.27    0.21
   9   1  -7   -0.17    0.17
   9   1  -6    2.26    0.21
   9   1  -5    3.66    0.27
   9   1  -4    1.22    0.21
   9   1  -3    0.01    0.16
   9   1  -2    1.30    0.19
   8   1  -2    0.84    0.18
   8   1  -3    6.59    0.31
   8   1  -4    0.33    0.15
   8   1  -5    6.82    0.31
   8   1  -6    2.12    0.22
   8   1  -7    5.97    0.29
   8   1  -8    5.11    0.28
   8   1  -9    0.65    0.18
   8   1 -10    4.11    0.27
   8   1 -11   29.10    0.89
   8   1 -12    0.79    0.18
   8   1 -13   30.32    0.84
   8   1 -14    0.70    0.20
   8   1 -15    3.14    0.36
   8   1 -16    0.36    0.25
   8   1 -17    0.74    0.27
   8   1 -18    5.66    0.48
   8   1 -19    0.22    0.21
   8   1 -20    2.77    0.35
   8   1 -21    0.28    0.22
   8   1 -22    0.02    0.16
   8   1 -23   -0.04    0.19
   8   1 -24   -0.12    0.16
   8   1 -25    0.19    0.25
   8   1 -26    0.20    0.16
   8   1 -27   -0.06    0.16
   8   1 -28    0.33    0.29
   7   1 -30    0.14    0.18
   7   1 -29   -0.07    0.14
   7   1 -28    0.11    0.19
   7   1 -27    0.04    0.14
   7   1 -26    0.63    0.33
   7   1 -25    0.46    0.36
   7   1 -24    0.19    0.22
   7   1 -23   -0.13    0.16
   7   1 -22    0.24    0.25
   7   1 -21    0.26    0.24
   7   1 -20    0.66    0.31
   7   1 -19    4.00    0.37
   7   1 -18   -0.01    0.20
   7   1 -17    3.78    0.26
   7   1 -16    0.37    0.18
   7   1 -15   -0.23    0.25
   7   1 -14    3.66    0.26
   7   1 -13    0.32    0.18
   7   1 -12    2.85    0.25
   7   1 -11    9.28    0.37
   7   1 -10    0.67    0.20
   7   1  -9    1.07    0.20
   7   1  -8    0.17    0.19
   7   1  -7    1.47    0.20
   7   1  -6    1.49    0.18
   7   1  -5    3.28    0.22
   7   1  -4    2.68    0.26
   7   1  -3    8.96    0.32
   7   1  -2    1.35    0.20
   6   1  -2   11.17    0.42
   6   1  -3    2.48    0.20
   6   1  -4    4.72    0.24
   6   1  -5    1.42    0.19
   6   1  -6    0.23    0.12
   6   1  -7    4.68    0.27
   6   1  -8    7.03    0.30
   6   1  -9   17.77    0.79
   6   1 -10    6.62    0.28
   6   1 -11    8.44    0.32
   6   1 -12   10.30    0.38
   6   1 -13    4.02    0.27
   6   1 -14   17.77    0.77
   6   1 -15    4.50    0.25
   6   1 -16    3.01    0.22
   6   1 -17    1.49    0.20
   6   1 -18    1.37    0.19
   6   1 -19    1.65    0.20
   6   1 -20    8.12    0.31
   6   1 -21    3.26    0.38
   6   1 -22    0.59    0.21
   6   1 -23    0.93    0.26
   6   1 -24    1.00    0.22
   6   1 -25    0.13    0.18
   6   1 -26   -0.02    0.13
   6   1 -27   -0.12    0.15
   6   1 -28   -0.05    0.14
   6   1 -29   -0.01    0.14
   6   1 -30    0.15    0.20
   6   1 -31    0.04    0.15
   6   1 -32    0.03    0.17
   5   1 -33    0.60    0.28
   5   1 -32    0.02    0.15
   5   1 -31    0.13    0.16
   5   1 -30   -0.11    0.13
   5   1 -29   -0.17    0.13
   5   1 -28   -0.07    0.10
   5   1 -27    0.30    0.19
   5   1 -26    0.44    0.27
   5   1 -25    0.12    0.12
   5   1 -24    0.20    0.26
   5   1 -23    1.78    0.38
   5   1 -22    1.70    0.21
   5   1 -21    3.47    0.26
   5   1 -20    0.69    0.17
   5   1 -19    2.86    0.24
   5   1 -18    2.25    0.24
   5   1 -17    0.11    0.11
   5   1 -16   -0.07    0.16
   5   1 -15    0.05    0.12
   5   1 -14    6.55    0.30
   5   1 -13    0.22    0.14
   5   1 -12    0.56    0.16
   5   1 -11    0.08    0.13
   5   1 -10    0.02    0.15
   5   1  -9    3.62    0.23
   5   1  -8    0.69    0.19
   5   1  -7   12.57    0.43
   5   1  -6    0.05    0.16
   5   1  -5    1.80    0.20
   5   1  -4   47.48    1.20
   5   1  -3    4.92    0.23
   5   1  -2    0.30    0.12
   4   1  -2    2.73    0.18
   4   1  -3    6.95    0.25
   4   1  -4   11.30    0.36
   4   1  -5    2.68    0.19
   4   1  -6   28.80    0.95
   4   1  -7   10.16    0.35
   4   1  -8    6.45    0.24
   4   1  -9   14.31    0.50
   4   1 -10   11.50    0.40
   4   1 -11   88.89    1.62
   4   1 -12  173.37    2.22
   4   1 -13   55.00    1.27
   4   1 -14    4.01    0.23
   4   1 -15    3.11    0.22
   4   1 -16    1.29    0.18
   4   1 -17    0.43    0.18
   4   1 -18    3.20    0.23
   4   1 -19    2.30    0.20
   4   1 -20    2.81    0.22
   4   1 -21    6.52    0.30
   4   1 -22    0.84    0.18
   4   1 -23    2.04    0.20
   4   1 -24    4.74    0.43
   4   1 -25    6.66    0.49
   4   1 -26    3.30    0.38
   4   1 -27    2.05    0.34
   4   1 -28    1.72    0.42
   4   1 -29    0.17    0.25
   4   1 -30    0.41    0.26
   4   1 -31    1.00    0.29
   4   1 -32    1.58    0.40
   4   1 -33    0.02    0.18
   4   1 -34    0.00    0.17
   3   1 -35   -0.25    0.14
   3   1 -34    0.07    0.16
   3   1 -33   -0.02    0.14
   3   1 -32   -0.07    0.13
   3   1 -31    0.10    0.17
   3   1 -30    0.01    0.18
   3   1 -29    1.17    0.30
   3   1 -28   -0.17    0.13
   3   1 -27    0.31    0.26
   3   1 -26    0.78    0.29
   3   1 -25    0.42    0.29
   3   1 -24    0.26    0.15
   3   1 -23    0.31    0.15
   3   1 -22    0.80    0.22
   3   1 -21    1.46    0.20
   3   1 -20    0.08    0.16
   3   1 -19    0.62    0.16
   3   1 -18    0.18    0.11
   3   1 -17    0.44    0.18
   3   1 -16    6.32    0.31
   3   1 -15    0.50    0.21
   3   1 -14    0.00    0.19
   3   1 -13    0.04    0.13
   3   1 -12    4.12    0.24
   3   1 -11  135.03    1.97
   3   1 -10    2.48    0.19
   3   1  -9   19.82    0.78
   3   1  -8   21.12    0.87
   3   1  -7   24.75    0.91
   3   1  -6    2.41    0.18
   3   1  -5   19.38    0.73
   3   1  -4    3.26    0.19
   3   1  -3   93.18    1.49
   3   1  -2    7.04    0.25
   2   1  -2  721.45    3.64
   2   1  -3   92.93    1.40
   2   1  -4   60.60    1.19
   2   1  -5  770.69    4.00
   2   1  -6  308.91    2.62
   2   1  -7    7.34    0.27
   2   1  -8   16.51    0.71
   2   1  -9   44.96    1.10
   2   1 -10   62.92    1.32
   2   1 -11  115.50    1.78
   2   1 -12   11.19    0.42
   2   1 -13    8.88    0.32
   2   1 -14   21.08    0.84
   2   1 -15   52.51    1.28
   2   1 -16   10.83    0.42
   2   1 -17    4.38    0.27
   2   1 -18   24.95    0.91
   2   1 -19    4.18    0.24
   2   1 -20    1.07    0.19
   2   1 -21    0.87    0.14
   2   1 -22    4.61    0.28
   2   1 -23    2.71    0.23
   2   1 -24   32.43    0.95
   2   1 -25   10.42    0.40
   2   1 -26   30.17    0.96
   2   1 -27    0.31    0.32
   2   1 -28    1.43    0.36
   2   1 -29    0.96    0.25
   2   1 -30    0.08    0.21
   2   1 -31   -0.14    0.15
   2   1 -32    0.04    0.19
   2   1 -33    0.12    0.22
   2   1 -34    0.89    0.34
   2   1 -35    0.19    0.24
   1   1 -35    0.21    0.20
   1   1 -34   -0.12    0.13
   1   1 -33    0.09    0.16
   1   1 -32   -0.04    0.12
   1   1 -31   -0.01    0.13
   1   1 -30   -0.04    0.11
   1   1 -29    0.12    0.18
   1   1 -28    0.12    0.17
   1   1 -27   -0.07    0.09
   1   1 -26    0.24    0.19
   1   1 -25    0.44    0.15
   1   1 -24    0.86    0.19
   1   1 -23    0.05    0.16
   1   1 -22    1.07    0.19
   1   1 -21    1.54    0.19
   1   1 -20   -0.09    0.18
   1   1 -19    0.35    0.16
   1   1 -18   10.43    0.38
   1   1 -17    7.10    0.32
   1   1 -16    9.38    0.35
   1   1 -15    8.15    0.31
   1   1 -14    0.26    0.13
   1   1 -13   16.36    0.50
   1   1 -12   22.20    0.87
   1   1 -11   10.59    0.37
   1   1 -10   31.98    0.98
   1   1  -8   21.88    0.79
   1   1  -7   59.65    1.21
   1   1  -6    0.54    0.13
   0   1  -2    0.16    0.10
   0   1  -3   69.01    1.05
   0   1  -4    0.26    0.09
   0   1  -5    0.69    0.11
   0   1  -6   -0.11    0.09
   0   1  -7  349.46    2.69
   0   1  -9  348.92    2.84
   0   1 -11  220.15    2.39
   0   1 -12    4.91    0.43
   0   1 -13    0.78    0.15
   0   1 -14   -0.26    0.10
   0   1 -15   57.60    1.30
   0   1 -16    0.03    0.14
   0   1 -17   28.01    0.97
   0   1 -18   -0.36    0.14
   0   1 -19    8.72    0.36
   0   1 -20   -0.13    0.11
   0   1 -21    4.26    0.25
   0   1 -22   -0.05    0.12
   0   1 -23   19.40    0.78
   0   1 -24   -0.20    0.19
   0   1 -25   10.84    0.39
   0   1 -26   -0.16    0.11
   0   1 -27   -0.13    0.09
   0   1 -28    0.18    0.16
   0   1 -29    0.02    0.12
   0   1 -30    0.00    0.14
   0   1 -31    0.08    0.16
   0   1 -32    0.12    0.15
   0   1 -33    1.20    0.38
   0   1 -34   -0.21    0.13
   0   1 -35    0.63    0.24
   0   1 -36    0.29    0.18
  -1   1 -35    0.15    0.19
  -1   1 -34   -0.03    0.13
  -1   1 -33   -0.05    0.12
  -1   1 -32    0.16    0.18
  -1   1 -31   -0.06    0.13
  -1   1 -30    0.04    0.12
  -1   1 -29    0.02    0.14
  -1   1 -28   -0.01    0.15
  -1   1 -27   -0.07    0.12
  -1   1 -26   -0.12    0.15
  -1   1 -25    0.38    0.16
  -1   1 -24    0.97    0.20
  -1   1 -23    0.66    0.16
  -1   1 -22    1.36    0.22
  -1   1 -21    1.48    0.19
  -1   1 -20    0.20    0.13
  -1   1 -19    0.78    0.20
  -1   1 -18   10.13    0.37
  -1   1 -17    5.47    0.29
  -1   1 -16    7.68    0.37
  -1   1 -15    7.13    0.29
  -1   1 -14    0.35    0.15
  -1   1 -13   15.95    0.52
  -1   1 -12   21.15    0.88
  -1   1 -11    9.23    0.35
  -1   1 -10   35.80    1.07
  -1   1  -9   49.49    1.22
  -1   1  -8   22.37    0.83
  -1   1  -7   59.45    1.20
  -1   1  -6    0.95    0.14
  -1   1  -5  127.07    1.58
  -1   1  -4  228.35    2.05
  -1   1  -3   32.18    0.81
  -1   1  -2  262.29    2.06
  13   0  -1    0.05    0.23
  13   0   0   -0.02    0.19
  13   0   1   -0.03    0.20
  12   0   1    0.21    0.21
  12   0   0    0.22    0.27
  12   0  -1    0.31    0.24
  11   0  -1    0.12    0.21
  11   0   0   -0.25    0.15
  11   0   1   -0.17    0.14
  10   0   1    0.17    0.21
  10   0   0    4.27    0.39
  10   0  -1    0.60    0.22
   9   0  -1   -0.08    0.12
   9   0   0    0.01    0.13
   9   0   1    0.04    0.15
   8   0   1   -0.07    0.16
   8   0   0    0.04    0.18
   8   0  -1    0.29    0.13
   7   0  -1   -0.08    0.14
   7   0   0   -0.07    0.12
   7   0   1   -0.04    0.18
   6   0   1   54.85    1.30
   6   0   0   25.05    0.93
   6   0  -1   60.22    1.35
   5   0  -1   -0.09    0.10
   5   0   0   -0.21    0.11
   5   0   1   -0.04    0.10
   4   0   1  144.88    1.88
   4   0   0  194.78    2.17
   4   0  -1  162.63    1.97
   3   0  -1   -0.03    0.11
   3   0   0    0.05    0.09
   3   0   1   -0.05    0.10
   2   0   0   14.74    0.59
   2   0  -1  152.57    1.49
   1   0   0    0.75    0.06
  -1   0 -36   -0.09    0.11
  -1   0 -35   -0.05    0.11
  -1   0 -34    0.21    0.16
  -1   0 -33   -0.08    0.15
  -1   0 -32   -0.04    0.12
  -1   0 -31    0.01    0.13
  -1   0 -30    0.15    0.17
  -1   0 -29    0.03    0.11
  -1   0 -28   -0.08    0.11
  -1   0 -27    0.15    0.13
  -1   0 -26   -0.04    0.14
  -1   0 -25    0.09    0.14
  -1   0 -24    0.22    0.12
  -1   0 -23   -0.01    0.12
  -1   0 -22   -0.17    0.10
  -1   0 -21    0.01    0.11
  -1   0 -20   -0.01    0.10
  -1   0 -19    0.03    0.11
  -1   0 -18    0.06    0.10
  -1   0 -17   -0.07    0.10
  -1   0 -16   -0.17    0.12
  -1   0 -15    0.05    0.10
  -1   0 -14    0.14    0.11
  -1   0 -13    0.05    0.10
  -1   0 -12    0.23    0.11
  -1   0 -11   -0.03    0.16
  -1   0 -10   -0.10    0.09
  -1   0  -9   -0.30    0.17
  -1   0  -8    0.24    0.16
  -1   0  -7    0.01    0.09
  -1   0  -6    0.03    0.08
  -1   0  -5   -0.17    0.08
  -1   0  -4    0.06    0.07
  -1   0  -3    0.02    0.07
  -1   0  -2    0.33    0.07
   0   0  -3    0.14    0.04
   0   0  -4  227.33    1.57
   0   0  -5   -0.08    0.07
   0   0  -6   11.09    0.52
   0   0  -7    0.04    0.09
   0   0  -8 1853.17    5.96
   0   0  -9    7.36    0.39
   0   0 -10  884.13    4.47
   0   0 -11    4.05    0.26
   0   0 -12  150.46    1.97
   0   0 -13   -0.55    0.13
   0   0 -14  328.33    2.99
   0   0 -15    1.44    0.21
   0   0 -16   47.69    1.22
   0   0 -17   -0.32    0.13
   0   0 -18   62.89    1.39
   0   0 -19   -0.19    0.23
   0   0 -20  204.29    2.50
   0   0 -21   -1.21    0.22
   0   0 -22   82.92    1.55
   0   0 -23   -1.11    0.22
   0   0 -24  115.76    1.79
   0   0 -25   -0.77    0.17
   0   0 -26   19.16    0.74
   0   0 -27   -0.20    0.20
   0   0 -28   13.33    0.65
   0   0 -29    0.07    0.16
   0   0 -30    0.48    0.26
   0   0 -31    0.09    0.15
   0   0 -32    1.70    0.33
   0   0 -33   -0.17    0.08
   0   0 -34    0.03    0.21
   0   0 -35   -0.17    0.12
   0   0 -36    2.66    0.39
   1   0 -36    0.25    0.18
   1   0 -35    0.14    0.16
   1   0 -34   -0.05    0.12
   1   0 -33   -0.08    0.12
   1   0 -32    0.00    0.09
   1   0 -31    0.16    0.17
   1   0 -30   -0.10    0.09
   1   0 -29    0.02    0.12
   1   0 -28    0.01    0.12
   1   0 -27    0.13    0.15
   1   0 -26    0.07    0.14
   1   0 -25   -0.25    0.11
   1   0 -24   -0.04    0.13
   1   0 -23   -0.03    0.13
   1   0 -22   -0.08    0.12
   1   0 -21    0.25    0.12
   1   0 -20    0.00    0.11
   1   0 -19   -0.01    0.13
   1   0 -18   -0.07    0.11
   1   0 -17    0.13    0.16
   1   0 -16    0.02    0.11
   1   0 -15    0.02    0.10
   1   0 -14   -0.07    0.08
   1   0 -13    0.05    0.09
   1   0 -12   -0.04    0.10
   1   0 -11   -0.07    0.09
   1   0 -10    0.00    0.09
   1   0  -9    0.04    0.11
   1   0  -8   -0.04    0.09
   1   0  -7    0.07    0.08
   1   0  -6   -0.04    0.08
   1   0  -5    0.11    0.08
   1   0  -4   -0.02    0.07
   1   0  -3    0.08    0.07
   2   0  -3   92.51    1.25
   2   0  -4   21.23    0.74
   2   0  -5   26.15    0.78
   2   0  -6  812.74    3.94
   2   0  -7  715.51    3.83
   2   0  -8   44.27    1.03
   2   0  -9   62.61    1.26
   2   0 -10  107.33    1.65
   2   0 -11    9.95    0.37
   2   0 -12  155.32    2.04
   2   0 -13   37.28    1.06
   2   0 -14  243.26    2.59
   2   0 -15   87.91    1.64
   2   0 -16   13.85    0.45
   2   0 -17   49.96    1.23
   2   0 -18    5.77    0.30
   2   0 -19    1.82    0.19
   2   0 -20   15.60    0.70
   2   0 -21    4.95    0.28
   2   0 -22    6.10    0.30
   2   0 -23    5.76    0.29
   2   0 -24    1.19    0.18
   2   0 -25    4.95    0.27
   2   0 -26    4.88    0.39
   2   0 -27    0.83    0.35
   2   0 -28    0.14    0.16
   2   0 -29   -0.01    0.23
   2   0 -30    3.81    0.46
   2   0 -31   -0.09    0.17
   2   0 -32   -0.18    0.25
   2   0 -33    3.28    0.53
   2   0 -34    0.24    0.22
   2   0 -35    0.07    0.20
   2   0 -36    0.17    0.17
   3   0 -35    0.09    0.15
   3   0 -34   -0.11    0.15
   3   0 -33   -0.04    0.15
   3   0 -32    0.16    0.17
   3   0 -31    0.05    0.14
   3   0 -30   -0.03    0.15
   3   0 -29    0.10    0.16
   3   0 -28    0.05    0.15
   3   0 -27    0.01    0.15
   3   0 -26    0.14    0.17
   3   0 -25   -0.01    0.12
   3   0 -24    0.17    0.11
   3   0 -23    0.02    0.11
   3   0 -22   -0.08    0.10
   3   0 -21    0.07    0.10
   3   0 -20   -0.01    0.10
   3   0 -19    0.00    0.12
   3   0 -18    0.04    0.10
   3   0 -17    0.04    0.12
   3   0 -16    0.14    0.12
   3   0 -15    0.12    0.11
   3   0 -14    0.19    0.13
   3   0 -13    0.07    0.11
   3   0 -12    0.00    0.10
   3   0 -11   -0.08    0.15
   3   0 -10   -0.16    0.12
   3   0  -9    0.05    0.09
   3   0  -8    0.09    0.11
   3   0  -7   -0.06    0.10
   3   0  -6   -0.11    0.11
   3   0  -5   -0.12    0.11
   3   0  -4    0.04    0.11
   3   0  -3    0.06    0.10
   3   0  -2    0.19    0.10
   4   0  -2  125.31    1.82
   4   0  -3   26.76    0.88
   4   0  -4    4.78    0.20
   4   0  -5   22.74    0.85
   4   0  -6   76.13    1.44
   4   0  -7   77.87    1.47
   4   0  -8   87.20    1.55
   4   0  -9   23.62    0.88
   4   0 -10   14.29    0.47
   4   0 -11   20.54    0.83
   4   0 -12   22.61    0.88
   4   0 -13   20.15    0.84
   4   0 -14   19.69    0.79
   4   0 -15   32.24    1.01
   4   0 -16   34.14    1.03
   4   0 -17   23.49    0.88
   4   0 -18    8.26    0.34
   4   0 -19    1.64    0.21
   4   0 -20    4.51    0.27
   4   0 -21    4.22    0.26
   4   0 -22    3.45    0.24
   4   0 -23    6.43    0.33
   4   0 -24   10.13    0.38
   4   0 -25    7.12    0.48
   4   0 -26    3.87    0.41
   4   0 -27    1.29    0.29
   4   0 -28    0.03    0.18
   4   0 -29    0.25    0.22
   4   0 -30    1.92    0.33
   4   0 -31    1.40    0.28
   4   0 -32    0.34    0.25
   4   0 -33    0.15    0.17
   4   0 -34   -0.01    0.13
   5   0 -33    0.03    0.16
   5   0 -32    0.07    0.18
   5   0 -31    0.00    0.16
   5   0 -30    0.22    0.20
   5   0 -29   -0.07    0.13
   5   0 -28    0.11    0.13
   5   0 -27    0.10    0.18
   5   0 -26    0.00    0.14
   5   0 -25    0.02    0.18
   5   0 -24   -0.03    0.14
   5   0 -23   -0.10    0.12
   5   0 -22   -0.13    0.11
   5   0 -21    0.10    0.10
   5   0 -20   -0.05    0.13
   5   0 -19    0.08    0.16
   5   0 -18    0.11    0.12
   5   0 -17    0.15    0.12
   5   0 -16   -0.10    0.14
   5   0 -15    0.17    0.12
   5   0 -14    0.00    0.11
   5   0 -13    0.19    0.14
   5   0 -12    0.21    0.12
   5   0 -11   -0.12    0.16
   5   0 -10   -0.13    0.12
   5   0  -9   -0.04    0.10
   5   0  -8   -0.07    0.12
   5   0  -7    0.10    0.11
   5   0  -6   -0.20    0.13
   5   0  -5    0.00    0.14
   5   0  -4    0.01    0.12
   5   0  -3   -0.08    0.11
   5   0  -2   -0.07    0.13
   6   0  -2   80.02    1.56
   6   0  -3   30.52    0.98
   6   0  -4    9.20    0.31
   6   0  -5   21.55    0.84
   6   0  -6   35.69    1.05
   6   0  -7   37.23    1.07
   6   0  -8   44.39    1.13
   6   0  -9   24.65    0.93
   6   0 -10   29.32    0.95
   6   0 -11   49.89    1.20
   6   0 -12   36.19    1.06
   6   0 -13  132.86    1.90
   6   0 -14   28.93    0.94
   6   0 -15   28.24    0.92
   6   0 -16   19.80    0.79
   6   0 -17   15.98    0.71
   6   0 -18    2.07    0.21
   6   0 -19    2.40    0.22
   6   0 -20    0.51    0.18
   6   0 -21    3.83    0.38
   6   0 -22    5.98    0.45
   6   0 -23    8.70    0.56
   6   0 -24    2.20    0.41
   6   0 -25    0.01    0.18
   6   0 -26    0.50    0.24
   6   0 -27    0.14    0.21
   6   0 -28    0.02    0.14
   6   0 -29    0.54    0.29
   6   0 -30   -0.11    0.13
   6   0 -31   -0.21    0.14
   6   0 -32    0.58    0.32
   7   0 -31   -0.09    0.13
   7   0 -30    0.04    0.16
   7   0 -29    0.02    0.16
   7   0 -28    0.14    0.17
   7   0 -27   -0.13    0.13
   7   0 -26   -0.07    0.13
   7   0 -25   -0.01    0.14
   7   0 -24   -0.06    0.14
   7   0 -23   -0.13    0.14
   7   0 -22   -0.19    0.13
   7   0 -21    0.00    0.13
   7   0 -20    0.05    0.16
   7   0 -19    0.21    0.20
   7   0 -18    0.00    0.23
   7   0 -17    0.18    0.18
   7   0 -16    0.20    0.13
   7   0 -15    0.08    0.13
   7   0 -14    0.03    0.16
   7   0 -13   -0.03    0.18
   7   0 -12   -0.06    0.16
   7   0 -11    0.02    0.17
   7   0 -10   -0.07    0.12
   7   0  -9    0.04    0.14
   7   0  -8   -0.12    0.11
   7   0  -7    0.16    0.14
   7   0  -6   -0.27    0.12
   7   0  -5   -0.04    0.13
   7   0  -4   -0.07    0.16
   7   0  -3    0.16    0.12
   7   0  -2    0.23    0.11
   8   0  -2   -0.13    0.12
   8   0  -3    4.98    0.26
   8   0  -4   32.17    0.95
   8   0  -5   12.96    0.42
   8   0  -6   17.57    0.76
   8   0  -7   11.35    0.42
   8   0  -8    3.48    0.25
   8   0  -9    5.96    0.28
   8   0 -10    1.13    0.18
   8   0 -11    0.39    0.15
   8   0 -12   40.68    1.01
   8   0 -13   23.24    0.76
   8   0 -14    0.24    0.15
   8   0 -15    7.51    0.35
   8   0 -16    6.16    0.46
   8   0 -17   -0.10    0.17
   8   0 -18    0.89    0.30
   8   0 -19    0.43    0.29
   8   0 -20    0.02    0.17
   8   0 -21    4.44    0.41
   8   0 -22    0.62    0.36
   8   0 -23    0.18    0.16
   8   0 -24    0.05    0.18
   8   0 -25    2.31    0.36
   8   0 -26    0.24    0.25
   8   0 -27    0.83    0.38
   8   0 -28   -0.08    0.16
   8   0 -29    0.21    0.23
   9   0 -26    0.01    0.14
   9   0 -25   -0.07    0.15
   9   0 -24    0.07    0.16
   9   0 -23    0.05    0.20
   9   0 -22    0.06    0.18
   9   0 -21   -0.12    0.15
   9   0 -20   -0.12    0.14
   9   0 -19    0.06    0.15
   9   0 -18    0.20    0.19
   9   0 -17   -0.01    0.19
   9   0 -16   -0.09    0.16
   9   0 -15    0.06    0.20
   9   0 -14    0.04    0.20
   9   0 -13    0.01    0.16
   9   0 -12   -0.13    0.18
   9   0 -11   -0.10    0.17
   9   0 -10    0.12    0.15
   9   0  -9    0.23    0.16
   9   0  -8   -0.01    0.11
   9   0  -7   -0.16    0.15
   9   0  -6   -0.02    0.13
   9   0  -5    0.02    0.15
   9   0  -4    0.00    0.12
   9   0  -3   -0.05    0.16
   9   0  -2    0.02    0.19
  10   0  -2    3.47    0.38
  10   0  -3    0.22    0.18
  10   0  -4    0.45    0.30
  10   0  -5    3.51    0.36
  10   0  -6    2.28    0.35
  10   0  -7    0.26    0.22
  10   0  -8    0.09    0.24
  10   0  -9    0.16    0.19
  10   0 -10    0.34    0.22
  10   0 -11   12.92    0.62
  10   0 -12    0.41    0.34
  10   0 -13    1.21    0.37
  10   0 -14    1.35    0.32
  10   0 -15    0.15    0.21
  10   0 -16   -0.19    0.15
  10   0 -17    0.92    0.30
  10   0 -18   -0.10    0.15
  10   0 -19   -0.13    0.14
  10   0 -20    1.13    0.28
  10   0 -21    0.53    0.35
  10   0 -22    0.54    0.32
  10   0 -23    0.08    0.20
  10   0 -24    1.19    0.34
  11   0 -20    0.12    0.25
  11   0 -19   -0.24    0.16
  11   0 -18    0.08    0.19
  11   0 -17    0.00    0.18
  11   0 -16   -0.04    0.17
  11   0 -15    0.05    0.16
  11   0 -14    0.02    0.20
  11   0 -13    0.26    0.22
  11   0 -12   -0.08    0.16
  11   0 -11    0.03    0.17
  11   0 -10   -0.07    0.17
  11   0  -9    0.26    0.23
  11   0  -8    0.06    0.17
  11   0  -7    0.02    0.17
  11   0  -6   -0.26    0.15
  11   0  -5   -0.06    0.20
  11   0  -4   -0.10    0.15
  11   0  -3   -0.03    0.17
  11   0  -2   -0.06    0.17
  12   0  -2    0.10    0.23
  12   0  -3    0.12    0.21
  12   0  -4   -0.09    0.18
  12   0  -5    0.34    0.27
  12   0  -6    0.79    0.27
  12   0  -7    1.63    0.35
  12   0  -8    0.65    0.28
  12   0  -9    1.89    0.32
  12   0 -10    0.25    0.25
  12   0 -11    0.62    0.36
  12   0 -12   -0.07    0.21
  12   0 -13    0.51    0.29
  12   0 -14    0.42    0.34
  12   0 -15    0.12    0.25
  12   0 -16   -0.10    0.18
  13   0  -8    0.20    0.20
  13   0  -7    0.01    0.22
  13   0  -6   -0.01    0.20
  13   0  -5    0.12    0.20
  13   0  -4    0.21    0.25
  13   0  -3    0.04    0.23
  13   0  -2   -0.22    0.21
  -1  -1  -1  103.51    1.28
  -1  -1   0    7.55    0.29
  -1  -1   1  100.67    1.27
   0  -1   1   10.43    0.52
   0  -1   0    0.10    0.10
   0  -1  -1   11.65    0.32
   1  -1  -1  102.98    1.28
   1  -1   0    6.70    0.28
   2  -1   1  109.80    1.43
   2  -1   0  427.50    2.80
   2  -1  -1  108.05    1.44
   3  -1  -1    0.70    0.15
   3  -1   0   13.31    0.42
   3  -1   1    0.08    0.13
   4  -1   1   38.50    1.07
   4  -1   0   39.30    1.04
   4  -1  -1   42.00    1.12
   5  -1  -1   17.59    0.83
   5  -1   0   -0.12    0.12
   5  -1   1   19.84    0.78
   6  -1   1   66.60    1.41
   6  -1   0   45.03    1.18
   6  -1  -1   79.07    1.49
   7  -1  -1    1.92    0.22
   7  -1   0   27.33    0.92
   7  -1   1    1.67    0.23
   8  -1   1    0.55    0.24
   8  -1   0    2.01    0.22
   8  -1  -1    0.54    0.16
   9  -1  -1    0.51    0.22
   9  -1   0    0.66    0.18
   9  -1   1    0.71    0.17
  10  -1   1    9.34    0.50
  10  -1   0    0.64    0.22
  10  -1  -1   12.48    0.59
  11  -1  -1    0.14    0.23
  11  -1   0    0.01    0.22
  11  -1   1    0.21    0.20
  12  -1   1    3.04    0.40
  12  -1   0   17.35    0.82
  12  -1  -1    4.12    0.58
  13  -1  -1   -0.23    0.15
  13  -1   0   -0.06    0.17
  13  -1   1    0.14    0.19
  13  -1  -6   -0.04    0.18
  13  -1  -5    0.23    0.24
  13  -1  -4   -0.03    0.19
  13  -1  -3    0.61    0.26
  13  -1  -2   -0.01    0.21
  12  -1  -2    4.03    0.57
  12  -1  -3    0.18    0.26
  12  -1  -4    0.17    0.21
  12  -1  -5    0.30    0.25
  12  -1  -6    0.10    0.21
  12  -1  -7    0.46    0.22
  12  -1  -8    0.38    0.35
  12  -1  -9    0.65    0.29
  12  -1 -10    0.68    0.30
  12  -1 -11   -0.17    0.15
  12  -1 -12    0.45    0.27
  12  -1 -13    0.11    0.31
  12  -1 -14    0.11    0.21
  12  -1 -15   -0.04    0.18
  11  -1 -20    0.74    0.46
  11  -1 -19   -0.17    0.22
  11  -1 -18    0.14    0.22
  11  -1 -17    0.03    0.20
  11  -1 -16   -0.06    0.18
  11  -1 -15    0.01    0.20
  11  -1 -14    0.16    0.27
  11  -1 -13   -0.05    0.16
  11  -1 -12    0.07    0.19
  11  -1 -11    0.38    0.19
  11  -1 -10    0.11    0.25
  11  -1  -9    0.18    0.24
  11  -1  -8   -0.26    0.16
  11  -1  -7    0.02    0.18
  11  -1  -6    0.16    0.25
  11  -1  -5    0.19    0.18
  11  -1  -4    0.06    0.16
  11  -1  -3    0.12    0.20
  11  -1  -2    0.31    0.24
  10  -1  -2    9.39    0.52
  10  -1  -3    0.34    0.22
  10  -1  -4    2.99    0.32
  10  -1  -5    0.42    0.32
  10  -1  -6    8.96    0.50
  10  -1  -7    5.27    0.41
  10  -1  -8    4.99    0.46
  10  -1  -9    1.73    0.35
  10  -1 -10    6.40    0.53
  10  -1 -11    5.21    0.47
  10  -1 -12   23.95    0.87
  10  -1 -13    2.13    0.49
  10  -1 -14   13.35    0.67
  10  -1 -15    0.25    0.33
  10  -1 -16    0.52    0.26
  10  -1 -17    0.07    0.22
  10  -1 -18    0.13    0.22
  10  -1 -19    1.03    0.34
  10  -1 -20    0.33    0.26
  10  -1 -21   -0.10    0.15
  10  -1 -22    1.46    0.36
  10  -1 -23    0.27    0.34
   9  -1 -26    0.28    0.24
   9  -1 -25    0.16    0.25
   9  -1 -24   -0.05    0.15
   9  -1 -23    0.06    0.19
   9  -1 -22   -0.11    0.15
   9  -1 -21    0.01    0.16
   9  -1 -20    0.21    0.22
   9  -1 -19   -0.05    0.16
   9  -1 -18    0.00    0.18
   9  -1 -17    0.24    0.20
   9  -1 -16   -0.06    0.19
   9  -1 -15    0.10    0.18
   9  -1 -14    1.91    0.33
   9  -1 -13    2.13    0.32
   9  -1 -12    0.05    0.23
   9  -1 -11    0.34    0.36
   9  -1 -10    0.48    0.35
   9  -1  -9    1.04    0.26
   9  -1  -8    1.00    0.19
   9  -1  -7    0.03    0.14
   9  -1  -6    2.06    0.24
   9  -1  -5    2.68    0.23
   9  -1  -4    1.20    0.21
   9  -1  -3   -0.12    0.20
   9  -1  -2    0.82    0.20
   8  -1  -2    1.09    0.17
   8  -1  -3    7.58    0.34
   8  -1  -4    0.41    0.14
   8  -1  -5    7.35    0.31
   8  -1  -6    2.09    0.22
   8  -1  -7    7.30    0.36
   8  -1  -8    5.78    0.28
   8  -1  -9    0.71    0.20
   8  -1 -10    5.19    0.30
   8  -1 -11   34.66    0.94
   8  -1 -12    0.95    0.18
   8  -1 -13   36.26    0.92
   8  -1 -14    0.98    0.18
   8  -1 -15    3.40    0.37
   8  -1 -16    0.79    0.33
   8  -1 -17    0.33    0.21
   8  -1 -18    6.26    0.47
   8  -1 -19    0.30    0.23
   8  -1 -20    2.38    0.33
   8  -1 -21    0.00    0.17
   8  -1 -22    0.10    0.17
   8  -1 -23   -0.19    0.12
   8  -1 -24    0.10    0.20
   8  -1 -25    0.64    0.32
   8  -1 -26    0.11    0.19
   8  -1 -27    0.12    0.18
   8  -1 -28    0.16    0.22
   7  -1 -30   -0.11    0.10
   7  -1 -29   -0.01    0.15
   7  -1 -28   -0.02    0.17
   7  -1 -27   -0.09    0.12
   7  -1 -26    0.24    0.25
   7  -1 -25    0.24    0.30
   7  -1 -24   -0.04    0.17
   7  -1 -23   -0.19    0.17
   7  -1 -22    0.01    0.19
   7  -1 -21    0.05    0.22
   7  -1 -20    0.37    0.40
   7  -1 -19    3.71    0.38
   7  -1 -18    0.00    0.20
   7  -1 -17    3.42    0.25
   7  -1 -16    0.41    0.17
   7  -1 -15   -0.08    0.17
   7  -1 -14    3.48    0.29
   7  -1 -13    0.54    0.17
   7  -1 -12    2.30    0.23
   7  -1 -11    8.13    0.35
   7  -1 -10    0.53    0.16
   7  -1  -9    0.80    0.22
   7  -1  -8   -0.03    0.17
   7  -1  -7    0.86    0.19
   7  -1  -6    1.43    0.19
   7  -1  -5    2.37    0.23
   7  -1  -4    2.33    0.27
   7  -1  -3    8.93    0.36
   7  -1  -2    0.78    0.22
   6  -1  -2   13.35    0.45
   6  -1  -3    2.20    0.21
   6  -1  -4    5.16    0.29
   6  -1  -5    1.69    0.16
   6  -1  -6    0.40    0.11
   6  -1  -7    5.22    0.26
   6  -1  -8    7.18    0.29
   6  -1  -9   18.49    0.81
   6  -1 -10    7.55    0.32
   6  -1 -11    8.76    0.31
   6  -1 -12   12.22    0.42
   6  -1 -13    4.42    0.24
   6  -1 -14   19.64    0.79
   6  -1 -15    4.73    0.28
   6  -1 -16    3.05    0.22
   6  -1 -17    1.92    0.19
   6  -1 -18    1.83    0.23
   6  -1 -19    1.89    0.23
   6  -1 -20    9.83    0.39
   6  -1 -21    3.66    0.44
   6  -1 -22    0.51    0.26
   6  -1 -23    1.98    0.30
   6  -1 -24    0.54    0.36
   6  -1 -25   -0.02    0.14
   6  -1 -26    0.41    0.21
   6  -1 -27    0.16    0.19
   6  -1 -28    0.11    0.17
   6  -1 -29   -0.03    0.13
   6  -1 -30    0.41    0.26
   6  -1 -31   -0.09    0.13
   6  -1 -32    0.11    0.19
   5  -1 -33    0.60    0.37
   5  -1 -32   -0.21    0.15
   5  -1 -31   -0.07    0.18
   5  -1 -30   -0.09    0.12
   5  -1 -29    0.02    0.18
   5  -1 -28   -0.04    0.11
   5  -1 -27    0.09    0.12
   5  -1 -26    1.23    0.26
   5  -1 -25    0.12    0.14
   5  -1 -24   -0.22    0.16
   5  -1 -23    1.68    0.39
   5  -1 -22    1.78    0.24
   5  -1 -21    2.90    0.27
   5  -1 -20    1.10    0.23
   5  -1 -19    2.65    0.25
   5  -1 -18    1.88    0.24
   5  -1 -17   -0.24    0.15
   5  -1 -16   -0.09    0.14
   5  -1 -15   -0.04    0.17
   5  -1 -14    6.67    0.29
   5  -1 -13   -0.05    0.14
   5  -1 -12    0.43    0.14
   5  -1 -11    0.36    0.16
   5  -1 -10    0.23    0.14
   5  -1  -9    3.55    0.22
   5  -1  -8    0.90    0.16
   5  -1  -7   12.33    0.42
   5  -1  -6    0.09    0.13
   5  -1  -5    0.00    0.11
   5  -1  -4    5.91    0.27
   5  -1  -3   -0.15    0.12
   5  -1  -2    0.75    0.18
   4  -1  -2    3.06    0.20
   4  -1  -3    6.34    0.25
   4  -1  -4   10.27    0.37
   4  -1  -5    2.47    0.17
   4  -1  -6   28.67    0.94
   4  -1  -7    9.69    0.34
   4  -1  -8    6.10    0.24
   4  -1  -9   13.27    0.49
   4  -1 -10    9.94    0.36
   4  -1 -11   81.28    1.56
   4  -1 -12  162.34    2.16
   4  -1 -13   46.59    1.17
   4  -1 -14    3.43    0.26
   4  -1 -15    2.87    0.22
   4  -1 -16    1.36    0.17
   4  -1 -17    0.46    0.17
   4  -1 -18    3.54    0.26
   4  -1 -19    2.01    0.21
   4  -1 -20    2.78    0.23
   4  -1 -21    6.30    0.31
   4  -1 -22    0.87    0.22
   4  -1 -23    1.01    0.23
   4  -1 -24    6.11    0.43
   4  -1 -25    7.38    0.50
   4  -1 -26    3.23    0.37
   4  -1 -27    1.40    0.31
   4  -1 -28    1.47    0.29
   4  -1 -29    0.02    0.16
   4  -1 -30    0.04    0.15
   4  -1 -31    0.18    0.29
   4  -1 -32    0.64    0.41
   4  -1 -33   -0.20    0.21
   4  -1 -34   -0.22    0.17
   3  -1 -35    0.04    0.21
   3  -1 -34   -0.08    0.13
   3  -1 -33    0.23    0.19
   3  -1 -32    0.05    0.17
   3  -1 -31   -0.01    0.13
   3  -1 -30    0.63    0.26
   3  -1 -29    2.43    0.37
   3  -1 -28    0.44    0.20
   3  -1 -27    0.76    0.31
   3  -1 -26    1.55    0.32
   3  -1 -25    1.20    0.33
   3  -1 -24    0.63    0.17
   3  -1 -23    0.44    0.14
   3  -1 -22    0.69    0.16
   3  -1 -21    2.08    0.20
   3  -1 -20    0.41    0.13
   3  -1 -19    1.58    0.19
   3  -1 -18    0.48    0.17
   3  -1 -17    0.80    0.16
   3  -1 -16    8.07    0.34
   3  -1 -15    1.14    0.15
   3  -1 -14    0.39    0.12
   3  -1 -13    0.31    0.12
   3  -1 -12    6.26    0.26
   3  -1 -11  148.24    2.02
   3  -1 -10    2.92    0.26
   3  -1  -9   22.02    0.80
   3  -1  -8   21.47    0.77
   3  -1  -7   25.97    0.88
   3  -1  -6    3.28    0.17
   3  -1  -5   20.11    0.76
   3  -1  -4    4.33    0.19
   3  -1  -3   93.49    1.50
   3  -1  -2    8.18    0.32
   2  -1  -2  654.11    3.44
   2  -1  -3   80.22    1.30
   2  -1  -4   52.51    1.11
   2  -1  -5  658.58    3.66
   2  -1  -6  259.21    2.38
   2  -1  -7    6.60    0.30
   2  -1  -8   14.97    0.69
   2  -1  -9   40.02    1.07
   2  -1 -10   51.55    1.25
   2  -1 -11  104.31    1.73
   2  -1 -12   10.69    0.41
   2  -1 -13    7.64    0.29
   2  -1 -14   19.65    0.82
   2  -1 -15   43.74    1.25
   2  -1 -16    9.67    0.37
   2  -1 -17    3.78    0.23
   2  -1 -18   23.91    0.85
   2  -1 -19    3.65    0.24
   2  -1 -20    0.87    0.16
   2  -1 -21   -0.05    0.15
   2  -1 -22    3.85    0.29
   2  -1 -23    2.10    0.25
   2  -1 -24   29.45    0.92
   2  -1 -25   10.04    0.39
   2  -1 -26   32.09    0.89
   2  -1 -27    1.12    0.27
   2  -1 -28    1.65    0.38
   2  -1 -29   -0.10    0.29
   2  -1 -30    0.13    0.19
   2  -1 -31    0.07    0.13
   2  -1 -32    0.11    0.19
   2  -1 -33    0.26    0.22
   2  -1 -34    0.32    0.34
   2  -1 -35   -0.05    0.18
   1  -1 -35   -0.20    0.11
   1  -1 -34    0.10    0.14
   1  -1 -33    0.08    0.16
   1  -1 -32   -0.10    0.11
   1  -1 -31   -0.05    0.10
   1  -1 -30   -0.12    0.12
   1  -1 -29    0.22    0.19
   1  -1 -28    0.02    0.14
   1  -1 -27    0.01    0.12
   1  -1 -26   -0.06    0.12
   1  -1 -25    0.79    0.20
   1  -1 -24    0.85    0.23
   1  -1 -23    0.63    0.18
   1  -1 -22    1.63    0.20
   1  -1 -21    1.56    0.21
   1  -1 -20    0.01    0.13
   1  -1 -19    1.45    0.19
   1  -1 -18   11.19    0.37
   1  -1 -17    7.39    0.29
   1  -1 -16   11.48    0.43
   1  -1 -15    6.84    0.32
   1  -1 -14    0.62    0.12
   1  -1 -13   17.49    0.76
   1  -1 -12   19.78    0.83
   1  -1 -11   10.36    0.35
   1  -1 -10   30.32    0.96
   1  -1  -9   46.11    1.12
   1  -1  -8   19.05    0.74
   1  -1  -7   52.28    1.11
   1  -1  -6    1.58    0.13
   1  -1  -5  119.55    1.50
   1  -1  -4  206.00    1.90
   1  -1  -3   27.97    0.73
   1  -1  -2  238.40    1.92
   0  -1  -3   55.62    0.96
   0  -1  -4    0.12    0.09
   0  -1  -5    0.78    0.11
   0  -1  -6    0.07    0.09
   0  -1  -7  330.45    2.61
   0  -1  -8   -0.04    0.10
   0  -1  -9  338.70    2.80
   0  -1 -10   -0.29    0.10
   0  -1 -11  215.42    2.35
   0  -1 -12    0.07    0.14
   0  -1 -13    0.83    0.15
   0  -1 -14   -0.17    0.11
   0  -1 -15   57.02    1.30
   0  -1 -16   -0.28    0.16
   0  -1 -17   26.20    0.95
   0  -1 -18   -0.06    0.11
   0  -1 -19    9.40    0.36
   0  -1 -20   -0.02    0.10
   0  -1 -21    4.41    0.25
   0  -1 -22   -0.23    0.12
   0  -1 -23   18.75    0.76
   0  -1 -24   -0.24    0.14
   0  -1 -25   12.21    0.61
   0  -1 -26    0.02    0.10
   0  -1 -27    0.10    0.16
   0  -1 -28    0.18    0.16
   0  -1 -29   -0.11    0.14
   0  -1 -30    0.08    0.13
   0  -1 -31    0.73    0.23
   0  -1 -32    0.16    0.15
   0  -1 -33    0.50    0.30
   0  -1 -34   -0.05    0.16
   0  -1 -35    0.46    0.29
   0  -1 -36    0.22    0.21
  -1  -1 -35    0.10    0.14
  -1  -1 -34   -0.09    0.14
  -1  -1 -33    0.06    0.13
  -1  -1 -32   -0.03    0.13
  -1  -1 -31   -0.08    0.11
  -1  -1 -30    0.04    0.14
  -1  -1 -29   -0.16    0.12
  -1  -1 -28   -0.08    0.13
  -1  -1 -27    0.09    0.15
  -1  -1 -26   -0.12    0.16
  -1  -1 -25   -0.03    0.16
  -1  -1 -24    0.67    0.20
  -1  -1 -23   -0.24    0.13
  -1  -1 -22    0.94    0.20
  -1  -1 -21    0.38    0.18
  -1  -1 -20    0.05    0.15
  -1  -1 -19    1.01    0.22
  -1  -1 -18    7.58    0.33
  -1  -1 -17    4.26    0.28
  -1  -1 -16    7.53    0.31
  -1  -1 -15    4.32    0.25
  -1  -1 -14   -0.29    0.12
  -1  -1 -13   14.10    0.44
  -1  -1 -12   13.48    0.40
  -1  -1 -11    7.48    0.27
  -1  -1 -10   25.54    0.88
  -1  -1  -9   35.85    1.00
  -1  -1  -8   15.38    0.44
  -1  -1  -7   39.92    0.98
  -1  -1  -6    0.52    0.12
  -1  -1  -5   91.47    1.34
  -1  -1  -4  164.16    1.71
  -1  -1  -3   23.30    0.68
  -1  -1  -2  209.04    1.82
  12  -2   1    1.86    0.43
  12  -2   0    2.17    0.45
  12  -2  -1    0.97    0.48
  11  -2  -1    0.05    0.33
  11  -2   0    8.11    0.55
  11  -2   1    0.87    0.30
  10  -2   1   -0.15    0.20
  10  -2   0    0.12    0.19
  10  -2  -1    0.27    0.23
   9  -2  -1   -0.21    0.14
   9  -2   0    0.14    0.19
   9  -2   1    0.22    0.21
   8  -2   1   34.90    0.94
   8  -2   0    1.19    0.19
   8  -2  -1   33.09    0.97
   7  -2  -1   20.40    0.81
   7  -2   0   11.97    0.64
   7  -2   1   23.39    0.85
   6  -2   1    1.14    0.18
   6  -2   0   -0.07    0.13
   6  -2  -1    0.84    0.19
   5  -2  -1   30.83    0.96
   5  -2   0    6.10    0.31
   5  -2   1   36.62    1.01
   4  -2   1   10.30    0.36
   4  -2   0   32.32    1.00
   4  -2  -1    9.59    0.38
   3  -2  -1   68.93    1.40
   3  -2   0    5.68    0.23
   3  -2   1   75.58    1.45
   2  -2   1  388.18    3.08
   2  -2   0   62.78    1.31
   2  -2  -1  371.10    3.06
   1  -2  -1   25.94    0.89
   1  -2   0    0.29    0.13
   1  -2   1   27.52    0.89
   0  -2   1    0.07    0.11
   0  -2   0  972.80    4.71
   0  -2  -1    0.23    0.13
  -1  -2  -1   27.81    0.89
  -1  -2   0    0.05    0.13
  -1  -2   1   27.11    0.88
  -1  -2 -34    0.14    0.20
  -1  -2 -33   -0.06    0.17
  -1  -2 -32   -0.05    0.22
  -1  -2 -31   -0.12    0.13
  -1  -2 -30    0.00    0.22
  -1  -2 -29   -0.05    0.17
  -1  -2 -28    0.10    0.18
  -1  -2 -27    0.07    0.25
  -1  -2 -26   -0.15    0.28
  -1  -2 -25   -0.15    0.20
  -1  -2 -24    1.20    0.23
  -1  -2 -23    0.08    0.20
  -1  -2 -22   -0.23    0.19
  -1  -2 -21   -0.08    0.24
  -1  -2 -20   -0.17    0.11
  -1  -2 -19   -0.13    0.18
  -1  -2 -18   -0.33    0.17
  -1  -2 -17   -0.20    0.17
  -1  -2 -16   -0.10    0.15
  -1  -2 -15    1.76    0.22
  -1  -2 -14    0.69    0.23
  -1  -2 -13    4.02    0.29
  -1  -2 -12    5.27    0.29
  -1  -2 -11    2.18    0.26
  -1  -2 -10    0.06    0.15
  -1  -2  -9    0.05    0.14
  -1  -2  -8    2.12    0.20
  -1  -2  -7    5.34    0.26
  -1  -2  -6    5.66    0.26
  -1  -2  -4   37.41    1.03
  -1  -2  -3   20.88    0.83
  -1  -2  -2   12.89    0.42
   0  -2  -2  239.79    2.36
   0  -2  -3    0.16    0.11
   0  -2  -5    0.09    0.11
   0  -2  -6    4.07    0.21
   0  -2  -7   -0.10    0.19
   0  -2  -8   10.85    0.37
   0  -2  -9   -0.32    0.16
   0  -2 -10   42.00    1.12
   0  -2 -11   -0.18    0.14
   0  -2 -12   10.11    0.37
   0  -2 -13   -0.01    0.18
   0  -2 -14   10.42    0.40
   0  -2 -15   -0.06    0.18
   0  -2 -16    8.68    0.35
   0  -2 -17   -0.13    0.11
   0  -2 -18    0.20    0.12
   0  -2 -19    0.42    0.20
   0  -2 -20   26.74    0.92
   0  -2 -21    0.07    0.15
   0  -2 -22    0.86    0.18
   0  -2 -23    2.22    0.23
   0  -2 -24   44.27    1.06
   0  -2 -25   -0.33    0.17
   0  -2 -26    4.06    0.35
   0  -2 -27    0.03    0.18
   0  -2 -28    3.06    0.34
   0  -2 -29    0.04    0.12
   0  -2 -30    0.14    0.16
   0  -2 -31    0.13    0.15
   0  -2 -32   -0.08    0.14
   0  -2 -33    0.15    0.17
   0  -2 -34    0.22    0.19
   1  -2 -34    0.00    0.16
   1  -2 -33   -0.07    0.14
   1  -2 -32   -0.11    0.19
   1  -2 -31   -0.16    0.15
   1  -2 -30   -0.08    0.18
   1  -2 -29    0.27    0.19
   1  -2 -28   -0.02    0.15
   1  -2 -27    0.23    0.38
   1  -2 -26    0.08    0.29
   1  -2 -25    0.20    0.28
   1  -2 -24    4.22    0.30
   1  -2 -23    2.64    0.25
   1  -2 -22    0.19    0.18
   1  -2 -21    2.24    0.23
   1  -2 -20   -0.09    0.16
   1  -2 -19    0.62    0.17
   1  -2 -18    1.00    0.20
   1  -2 -17    1.17    0.18
   1  -2 -16    0.11    0.15
   1  -2 -15    5.94    0.29
   1  -2 -14    4.87    0.26
   1  -2 -13   11.20    0.43
   1  -2 -12   10.23    0.35
   1  -2 -11    8.63    0.33
   1  -2 -10    1.83    0.19
   1  -2  -9    0.40    0.15
   1  -2  -8    6.47    0.28
   1  -2  -7   13.70    0.45
   1  -2  -6   11.61    0.41
   1  -2  -5   34.73    0.98
   1  -2  -4   52.04    1.19
   1  -2  -3   24.22    0.87
   1  -2  -2   12.95    0.43
   2  -2  -2   54.05    1.22
   2  -2  -3  108.67    1.69
   2  -2  -4   44.75    1.15
   2  -2  -5   41.46    1.11
   2  -2  -6   74.72    1.48
   2  -2  -7   72.75    1.47
   2  -2  -8   43.17    1.19
   2  -2  -9    3.40    0.26
   2  -2 -10   43.83    1.21
   2  -2 -11   41.97    1.18
   2  -2 -12   33.74    1.08
   2  -2 -13    4.11    0.26
   2  -2 -14   29.95    1.00
   2  -2 -15   15.28    0.49
   2  -2 -16   19.31    0.77
   2  -2 -17    4.20    0.25
   2  -2 -18    1.29    0.17
   2  -2 -19    2.07    0.20
   2  -2 -20    0.44    0.18
   2  -2 -21    0.07    0.13
   2  -2 -22    5.31    0.28
   0   0   0    0.00    0.00
;
_shelx_res_checksum     63388
_shelx_res_file
;
TITL LedaMn in Pna2(1) REF for Acta E
CELL 0.71073  11.0407   5.7596  30.0694  90.000  90.000  90.000
ZERR    4.00   0.0053   0.0035   0.0132   0.000   0.000   0.000
LATT -1
SYMM -X, -Y, 0.5+Z
SYMM 0.5+X, 0.5-Y, Z
SYMM 0.5-X, 0.5+Y, 0.5+Z
SFAC C H N O
UNIT 64 96 24 24
TEMP 25
L.S. 15
ACTA
OMIT     1   6  15
OMIT     1   2 -27
OMIT     1   2 -16
OMIT     7   1 -15
OMIT     7   5   8
OMIT     1   6  16
OMIT     1   4  24
BOND $H
CONF
DFIX 0.90 0.02 N1 H1A N1 H1B N9 H9A N9 H9B
DFIX 0.90 0.02 N12 H12A N12 H12B N20 H20A N20 H20B
DFIX 1.54 0.03 H1A H1B H20A H20B
DFIX 1.54 0.03 H9A H9B H12A H12B
EQIV $1 x, y+1, z
HTAB  N9   O23_$1
HTAB  N9   O24
HTAB  N12  O27
HTAB  N12  O28_$1
FMAP 2
PLAN 10
WGHT    0.060000
EXTI    0.010157
FVAR       0.21497
N1    3    0.997789    1.161454    0.191306    11.00000    0.09717    0.05524 =
         0.09540    0.00737   -0.00744   -0.02138
H1A   2    1.022903    1.260786    0.170642    11.00000   -1.50000
H1B   2    1.038464    1.148160    0.217043    11.00000   -1.50000
C2    1    0.900182    1.033242    0.176957    11.00000    0.07731    0.04129 =
         0.06613    0.00098    0.00641   -0.00299
C3    1    0.832125    1.115361    0.140752    11.00000    0.10979    0.05501 =
         0.06590    0.00968   -0.00368   -0.00572
AFIX  43
H3A   2    0.854062    1.254270    0.127196    11.00000   -1.20000
AFIX   0
C4    1    0.734789    0.995771    0.125126    11.00000    0.10383    0.08529 =
         0.07089    0.01091   -0.01452   -0.00234
AFIX  43
H4A   2    0.690159    1.054202    0.101403    11.00000   -1.20000
AFIX   0
C5    1    0.702447    0.788592    0.144412    11.00000    0.07377    0.10017 =
         0.06701   -0.00184   -0.01160   -0.01643
AFIX  43
H5A   2    0.636393    0.704907    0.133856    11.00000   -1.20000
AFIX   0
C6    1    0.769868    0.707184    0.179731    11.00000    0.06298    0.06887 =
         0.06821    0.00032   -0.00554   -0.00744
AFIX  43
H6A   2    0.748496    0.566728    0.192816    11.00000   -1.20000
AFIX   0
C7    1    0.867221    0.826676    0.196115    11.00000    0.06095    0.05141 =
         0.05677    0.00554    0.00464    0.00087
C8    1    0.934675    0.732862    0.235375    11.00000    0.05978    0.04713 =
         0.05652    0.00220    0.00874    0.00304
AFIX  23
H8A   2    0.943773    0.566173    0.232204    11.00000   -1.20000
H8B   2    1.014976    0.801021    0.236300    11.00000   -1.20000
AFIX   0
N9    3    0.870540    0.784269    0.277540    11.00000    0.05148    0.03643 =
         0.05768   -0.00239   -0.00617    0.00515
H9A   2    0.846323    0.937171    0.283810    11.00000   -1.50000
H9B   2    0.795095    0.705899    0.276308    11.00000   -1.50000
C10   1    0.942683    0.732474    0.318069    11.00000    0.04829    0.03869 =
         0.06067    0.00157   -0.00326    0.00024
AFIX  23
H10A  2    1.012437    0.834596    0.319491    11.00000   -1.20000
H10B  2    0.971465    0.573438    0.317078    11.00000   -1.20000
AFIX   0
C11   1    0.864458    0.767428    0.358345    11.00000    0.04843    0.03973 =
         0.05390    0.00336   -0.00519    0.00308
AFIX  23
H11A  2    0.837229    0.927389    0.359718    11.00000   -1.20000
H11B  2    0.793731    0.667937    0.356589    11.00000   -1.20000
AFIX   0
N12   3    0.934911    0.710890    0.398314    11.00000    0.05340    0.03702 =
         0.05642    0.00256    0.00251    0.00622
H12A  2    0.960076    0.559232    0.398171    11.00000   -1.50000
H12B  2    0.999116    0.810490    0.397193    11.00000   -1.50000
C13   1    0.872303    0.758882    0.441542    11.00000    0.06358    0.04244 =
         0.06166    0.00788    0.00476    0.00126
AFIX  23
H13A  2    0.790515    0.697585    0.440566    11.00000   -1.20000
H13B  2    0.867371    0.925184    0.446302    11.00000   -1.20000
AFIX   0
C14   1    0.940600    0.648321    0.479123    11.00000    0.06649    0.04750 =
         0.05442   -0.00365    0.00146    0.00046
C15   1    1.041277    0.752637    0.495528    11.00000    0.07971    0.07923 =
         0.05893   -0.00677   -0.00537   -0.00207
AFIX  43
H15A  2    1.065182    0.894140    0.483491    11.00000   -1.20000
AFIX   0
C16   1    1.109601    0.657684    0.529284    11.00000    0.08915    0.11927 =
         0.07140   -0.01613   -0.00868   -0.00329
AFIX  43
H16A  2    1.179843    0.730049    0.539248    11.00000   -1.20000
AFIX   0
C17   1    1.070413    0.451455    0.547865    11.00000    0.10190    0.12018 =
         0.06004   -0.00555   -0.00458    0.04003
AFIX  43
H17A  2    1.113678    0.384367    0.571083    11.00000   -1.20000
AFIX   0
C18   1    0.969080    0.347059    0.532284    11.00000    0.11433    0.07709 =
         0.06238    0.01390    0.01487    0.02628
AFIX  43
H18A  2    0.943875    0.208323    0.545119    11.00000   -1.20000
AFIX   0
C19   1    0.901632    0.441075    0.497686    11.00000    0.08180    0.04998 =
         0.06487   -0.00186    0.01158    0.00998
N20   3    0.797757    0.332304    0.483143    11.00000    0.09629    0.05711 =
         0.10311    0.00887    0.00180   -0.01518
H20A  2    0.786427    0.184881    0.493216    11.00000   -1.50000
H20B  2    0.763901    0.363382    0.456315    11.00000   -1.50000
N21   3    0.714151    0.274295    0.279669    11.00000    0.05013    0.04062 =
         0.07433    0.00504    0.00092    0.00472
O22   4    0.650904    0.104755    0.273815    11.00000    0.07740    0.04867 =
         0.15144   -0.00347   -0.00471   -0.01572
O23   4    0.821885    0.257913    0.286699    11.00000    0.05088    0.04290 =
         0.12482   -0.00359   -0.01403    0.00013
O24   4    0.667354    0.470849    0.276850    11.00000    0.06292    0.04657 =
         0.11107    0.00357    0.00192    0.01507
N25   3    1.090968    0.221110    0.395125    11.00000    0.05426    0.03715 =
         0.07535    0.00142    0.00265    0.00538
O26   4    1.154179    0.390046    0.399078    11.00000    0.07360    0.05005 =
         0.17439    0.00505   -0.00067   -0.02279
O27   4    0.982538    0.238325    0.388974    11.00000    0.05531    0.03887 =
         0.11639    0.00772   -0.01325    0.00379
O28   4    1.137166    0.021513    0.398863    11.00000    0.06688    0.04486 =
         0.11329    0.00508    0.00139    0.01391
HKLF 4
REM  LedaMn in Pna2(1) REF for Acta E
REM R1 =  0.0612 for    1501 Fo > 4sig(Fo)  and  0.1042 for all    2473 data
REM    278 parameters refined using     13 restraints
END
WGHT      0.1082      1.1822
REM Highest difference peak  0.339,  deepest hole -0.305,  1-sigma level  0.064
Q1    1   0.5973  0.2500  0.2759  11.00000  0.05    0.34
Q2    1   0.9792  0.3046  0.3924  11.00000  0.05    0.34
Q3    1   1.0298  0.4977  0.3981  11.00000  0.05    0.32
Q4    1   0.9051  1.3849  0.1780  11.00000  0.05    0.27
Q5    1   0.8811  0.8337  0.4413  11.00000  0.05    0.26
Q6    1   0.5433  0.4241  0.2699  11.00000  0.05    0.26
Q7    1   0.5262  0.2548  0.2773  11.00000  0.05    0.25
Q8    1   0.9289  0.0349  0.3955  11.00000  0.05    0.25
Q9    1   1.0452  0.2185  0.3691  11.00000  0.05    0.24
Q10   1   1.2475  0.2053  0.4034  11.00000  0.05    0.24
;
_shelxl_version_number        2.013
data_global
_journal_date_recd_electronic     2013-09-13
_journal_date_accepted     2013-10-07
_journal_name_full     'Acta Crystallographica, Section E'
_journal_year     2013
_journal_volume     69
_journal_issue     11
_journal_page_first     o1643
_journal_page_last     o1644
_journal_paper_category     QO
_journal_paper_doi     10.1107/S1600536813027475
_journal_coeditor_code     RK2415
_publ_contact_author_name     'Sylvain Bern\`es'
_publ_contact_author_address
;
DEP Facultad de Ciencias Qu\'imicas, UANL
Guerrero y Progreso S/N
Col. Trevi\~no
64570 Monterrey, N.L.
Mexico
;
_publ_contact_author_email     sylvain_bernes@Hotmail.com
_publ_contact_author_fax     (+52)(81)82204918
_publ_contact_author_phone     (+52)(81)82204900x3460
_publ_section_title
;
<i>N</i>,<i>N</i>'-Bis(2-aminobenzyl)ethane-1,2-diaminium dinitrate
;
loop_
    _publ_author_name
    _publ_author_footnote
    _publ_author_address
    "Garza Rodr\'iguez, Luis \'Angel" .
;
Universidad Regiomontana A.C.
15 de Mayo 567 Pte.
Monterrey
Nuevo Le\'on CP 64000
Mexico
;
    "Elizondo Mart\'inez, Perla" .
;
Universidad Aut\'onoma de Nuevo Le\'on, UANL
Facultad de Ciencias Qu\'imicas
Av. Universidad S/N
Ciudad Universitaria
San Nicol\'as de los Garza
Nuevo Le\'on CP 66451
Mexico
;
    "Bern\`es, Sylvain" .
;
Universidad Aut\'onoma de Nuevo Le\'on, UANL
Facultad de Ciencias Qu\'imicas
Av. Universidad S/N
Ciudad Universitaria
San Nicol\'as de los Garza
Nuevo Le\'on CP 66451
Mexico
;
    "N\'ajera Mart\'inez, Blanca" .
;
Universidad Aut\'onoma de Nuevo Le\'on, UANL
Facultad de Ciencias Qu\'imicas
Av. Universidad S/N
Ciudad Universitaria
San Nicol\'as de los Garza
Nuevo Le\'on CP 66451
Mexico
;
    "P\'erez Rodr\'iguez, Nancy" .
;
Universidad Aut\'onoma de Nuevo Le\'on, UANL
Facultad de Ciencias Qu\'imicas
Av. Universidad S/N
Ciudad Universitaria
San Nicol\'as de los Garza
Nuevo Le\'on CP 66451
Mexico
;
_exptl_special_details     ?
