# Supplementary material for: N,N′-Bis(2-amino­benz­yl)ethane-1,2-diaminium dinitrate
Source: Acta Crystallogr Sect E Struct Rep Online. 2013 Oct 16;69(Pt 11):o1643–4. doi: 10.1107/S1600536813027475 (PMC3884311; doi:10.1107/S1600536813027475)
Supplement: Supplementary file 2 [file e-69-o1643-Isup2.hkl]

#
# h,k,l, Fc-squared, Fo-squared, sigma(Fo-squared), status flag
#
data_I
_shelx_title ' LedaMn in Pna2(1) REF for Acta E'
_shelx_refln_list_code          4
_shelx_F_calc_maximum      213.01
_exptl_crystal_F_000       840.00
_reflns_d_resolution_high  0.8258

loop_
 _space_group_symop_operation_xyz
 'x, y, z'
 '-x, -y, z+1/2'
 'x+1/2, -y+1/2, z'
 '-x+1/2, y+1/2, z+1/2'

_cell_length_a    11.0407
_cell_length_b     5.7596
_cell_length_c    30.0694
_cell_angle_alpha  90.000
_cell_angle_beta   90.000
_cell_angle_gamma  90.000

_shelx_F_squared_multiplier     1.000

loop_
 _refln_index_h
 _refln_index_k
 _refln_index_l
 _refln_F_squared_calc
 _refln_F_squared_meas
 _refln_F_squared_sigma
 _refln_observed_status
   0   0 -36         33.37         57.57         8.44 o
   2   0 -36          0.32          3.68         3.68 o
   2   0 -35          1.73          1.51         4.33 o
   0   1 -35         11.59         11.97         4.00 o
   1   1 -35          0.96          0.60         1.89 o
   2   1 -35          5.38          1.14         3.12 o
   3   1 -35          2.06         -2.90         3.14 o
   0   0 -34          3.76          0.65         4.54 o
   2   0 -34          2.60          5.19         4.76 o
   4   0 -34          2.07         -0.22         2.81 o
   1   1 -34          0.76         -0.79         1.46 o
   2   1 -34         21.20         13.09         6.17 o
   3   1 -34          0.64         -0.28         2.18 o
   4   1 -34          2.34         -2.38         2.60 o
   0   2 -34          1.23          4.76         4.11 o
   1   2 -34          0.20          1.35         2.70 o
   2   0 -33         49.59         70.99        11.47 o
   4   0 -33          3.65          3.25         3.68 o
   0   1 -33         11.81         17.70         7.57 o
   1   1 -33          1.24          0.84         1.51 o
   2   1 -33          6.14          4.11         3.37 o
   3   1 -33          2.09          1.86         2.70 o
   4   1 -33          5.41         -1.76         2.96 o
   5   1 -33          9.50         12.98         4.83 o
   1   2 -33          4.07         -1.42         2.34 o
   0   0 -32         24.42         36.79         7.14 o
   2   0 -32          3.27         -3.90         5.41 o
   4   0 -32          5.05          7.36         5.41 o
   6   0 -32          8.67         12.55         6.92 o
   1   1 -32          2.16         -0.41         1.39 o
   2   1 -32          6.98          1.62         2.91 o
   3   1 -32          1.77         -0.39         2.23 o
   4   1 -32         40.66         25.54        10.17 o
   5   1 -32          1.27         -2.06         2.49 o
   6   1 -32          0.93          1.47         2.74 o
   0   2 -32          0.03         -1.73         3.03 o
   1   2 -32          7.19         -1.78         3.11 o
   2   0 -31          0.92         -1.95         3.68 o
   4   0 -31         23.53         30.30         6.06 o
   6   0 -31          0.97         -3.03         3.03 o
   0   1 -31          8.06          7.69         7.03 o
   1   1 -31          1.66         -1.11         1.25 o
   2   1 -31          0.61         -0.60         2.27 o
   3   1 -31          0.18          0.82         2.23 o
   4   1 -31         14.70         13.38         8.87 o
   5   1 -31          2.36          0.78         2.59 o
   6   1 -31          0.20         -0.64         2.13 o
   1   2 -31          0.12         -2.13         2.13 o
   0   0 -30          4.81         10.39         5.63 o
   2   0 -30         65.80         82.46         9.96 o
   4   0 -30         24.13         41.55         7.14 o
   6   0 -30          0.76         -2.38         2.81 o
   1   1 -30          1.16         -0.49         1.31 o
   2   1 -30          3.35          2.30         3.05 o
   3   1 -30         11.35          5.71         6.71 o
   4   1 -30          9.00          3.79         4.00 o
   5   1 -30          1.00         -1.91         1.91 o
   6   1 -30          8.24          5.69         3.43 o
   7   1 -30          0.03         -0.45         2.70 o
   0   2 -30          3.62          3.03         3.46 o
   1   2 -30         12.16         -0.95         3.01 o
   2   0 -29          7.31         -0.22         4.98 o
   4   0 -29          4.57          5.41         4.76 o
   6   0 -29          6.31         11.69         6.28 o
   8   0 -29          0.72          4.54         4.98 o
   0   1 -29          4.41         -0.87         1.97 o
   1   1 -29          3.85          0.52         1.62 o
   2   1 -29         19.20         11.54        11.47 o
   3   1 -29         33.81         41.06        13.63 o
   4   1 -29          6.26          1.70         2.92 o
   5   1 -29          1.53         -1.95         2.28 o
   6   1 -29          1.59         -0.44         2.06 o
   7   1 -29          1.25         -0.89         2.21 o
   1   2 -29          1.97          2.19         3.46 o
   0   0 -28        227.11        288.65        14.08 o
   2   0 -28          1.76          3.03         3.46 o
   4   0 -28          2.21          0.65         3.90 o
   6   0 -28          2.68          0.43         3.03 o
   8   0 -28          1.83         -1.73         3.46 o
   1   1 -28          2.09          0.13         1.57 o
   2   1 -28         28.26         33.37         5.66 o
   3   1 -28          4.80          1.52         6.60 o
   4   1 -28         32.48         33.75         5.16 o
   5   1 -28          0.09         -1.21         1.60 o
   6   1 -28          0.79          0.48         2.34 o
   7   1 -28          4.64          0.90         2.74 o
   8   1 -28          7.40          5.05         3.79 o
   0   2 -28         65.23         66.23         7.36 o
   1   2 -28          7.48          0.75         2.49 o
   2   0 -27         19.18         17.96         7.57 o
   4   0 -27         28.39         27.92         6.28 o
   6   0 -27         13.51          3.03         4.54 o
   8   0 -27         11.21         17.96         8.22 o
   0   1 -27          1.75         -1.02         2.49 o
   1   1 -27          0.07         -0.43         1.24 o
   2   1 -27         15.88         17.59         8.76 o
   3   1 -27         14.92         11.15         4.87 o
   4   1 -27         37.10         38.02         7.03 o
   5   1 -27          0.82          3.71         2.27 o
   6   1 -27          0.75          0.08         3.03 o
   7   1 -27          2.44         -0.65         1.97 o
   8   1 -27          0.44          0.53         2.59 o
   0   0 -26        402.95        415.14        16.03 o
   2   0 -26         96.60        105.63         8.44 o
   4   0 -26         86.65         83.77         8.87 o
   6   0 -26          8.56         10.82         5.19 o
   8   0 -26          6.84          5.19         5.41 o
   1   1 -26          6.52         -0.64         1.61 o
   2   1 -26        608.38        677.09        20.81 o
   3   1 -26         19.49         26.78         8.33 o
   4   1 -26         77.51         70.66         5.74 o
   5   1 -26         17.11         20.14         8.55 o
   6   1 -26          9.72          3.13         4.65 o
   7   1 -26         12.49          8.83         4.31 o
   8   1 -26          1.65          3.44         2.65 o
   9   1 -26          3.87          3.85         3.59 o
   0   2 -26         73.71         87.88         7.58 o
   1   2 -26         14.67         -0.80         4.36 o
   2   0 -25        104.93        107.15         5.84 o
   4   0 -25        157.86        154.15        10.39 o
   6   0 -25          7.18          0.22         3.90 o
   8   0 -25         37.13         49.99         7.79 o
   0   1 -25        213.50        244.09        14.83 o
   1   1 -25         15.16          8.67         2.75 o
   2   1 -25        221.78        221.50         6.05 o
   3   1 -25         20.35         17.80         8.44 o
   4   1 -25        178.45        152.23         7.79 o
   5   1 -25          0.55          2.60         1.97 o
   6   1 -25          1.60          0.99         2.39 o
   7   1 -25         16.14          7.36         4.99 o
   8   1 -25          8.43          8.38         4.87 o
   9   1 -25          6.40          3.58         3.66 o
   1   2 -25         15.92         -0.09         3.79 o
   0   0 -24       2265.86       2523.98        39.03 o
   2   0 -24         21.32         25.75         3.90 o
   4   0 -24        207.24        219.35         8.23 o
   6   0 -24         19.22         47.61         8.87 o
   8   0 -24          1.95          1.08         3.90 o
  10   0 -24         24.64         25.75         7.36 o
   1   1 -24         27.57         18.43         2.20 o
   2   1 -24        587.92        671.32        32.30 o
   3   1 -24         14.50          9.80         4.00 o
   4   1 -24        135.28        119.32        14.83 o
   5   1 -24          8.23         -1.30         4.54 o
   6   1 -24         24.50         18.78         4.98 o
   7   1 -24          5.68          1.30         2.91 o
   8   1 -24          1.89         -0.48         2.70 o
   9   1 -24          4.15         -1.25         2.72 o
   0   2 -24        949.17        960.81        23.01 o
   1   2 -24        125.37         70.04        32.69 o
   2   0 -23        122.91        124.70         6.28 o
   4   0 -23        137.98        139.21         7.14 o
   6   0 -23        181.05        188.37        12.12 o
   8   0 -23          0.57          3.90         3.46 o
  10   0 -23          1.98          1.73         4.33 o
   0   1 -23        419.37        413.31        11.80 o
   1   1 -23         13.00          6.13         4.62 o
   2   1 -23         66.18         53.43         6.60 o
   3   1 -23          9.29          8.20         2.21 o
   4   1 -23         37.57         38.08        11.15 o
   5   1 -23         48.01         37.50         5.89 o
   6   1 -23         32.30         34.11        11.36 o
   7   1 -23          5.39         -2.52         2.52 o
   8   1 -23          0.84         -2.20         2.20 o
   9   1 -23          1.66          0.97         2.83 o
  10   1 -23          9.58          7.18         5.04 o
   1   2 -23         96.49         42.63        27.71 o
   0   0 -22       1418.57       1803.60        33.71 o
   2   0 -22        136.65        132.07         6.50 o
   4   0 -22         89.09         74.68         5.20 o
   6   0 -22        116.31        129.45         9.74 o
   8   0 -22         19.05         13.42         7.79 o
  10   0 -22          8.44         11.69         6.92 o
   1   1 -22         33.02         28.11         3.06 o
   2   1 -22        101.43         92.59         8.23 o
   3   1 -22         17.56         15.84         2.80 o
   4   1 -22         25.62         18.44         3.01 o
   5   1 -22         36.63         37.56         3.42 o
   6   1 -22          7.35         11.99         3.54 o
   7   1 -22          6.85          2.37         3.27 o
   8   1 -22          1.33          1.27         2.52 o
   9   1 -22          1.40          1.12         4.54 o
  10   1 -22         18.48         29.71         5.26 o
   0   2 -22          9.41         18.61         3.90 o
   1   2 -22         23.96         -0.31         4.54 o
   2   2 -22        124.18        114.95         6.06 o
   2   0 -21         94.75        107.15         6.06 o
   4   0 -21         98.06         91.35         5.63 o
   6   0 -21         78.78         82.90         8.23 o
   8   0 -21         81.84         96.10         8.87 o
  10   0 -21          9.99         11.47         7.57 o
   0   1 -21         88.86         93.87         3.83 o
   1   1 -21         38.13         29.97         4.47 o
   2   1 -21         17.85         12.64         9.95 o
   3   1 -21         40.08         39.48         6.71 o
   4   1 -21        141.76        138.90         4.67 o
   5   1 -21         71.37         69.72         6.17 o
   6   1 -21         80.55         74.51         6.22 o
   7   1 -21         10.96          3.26         3.51 o
   8   1 -21          0.93          2.64         3.03 o
   9   1 -21          0.14         -2.53         2.92 o
  10   1 -21          0.50         -1.62         2.64 o
   1   2 -21         91.97         37.04        25.11 o
   2   2 -21          2.81          1.51         2.81 o
   0   0 -20       4120.57       4492.53        54.98 o
   2   0 -20        297.85        337.97        15.17 o
   4   0 -20         99.72         97.63         5.84 o
   6   0 -20          7.80         11.04         3.90 o
   8   0 -20          2.80          0.43         3.68 o
  10   0 -20         11.14         24.45         6.06 o
   1   1 -20          3.48          1.14         1.56 o
   2   1 -20         20.90         20.84         2.65 o
   3   1 -20          5.67          5.76         3.57 o
   4   1 -20         70.71         60.51         3.44 o
   5   1 -20         20.90         19.06         4.44 o
   6   1 -20        187.03        191.86        18.51 o
   7   1 -20         29.07         11.54         5.30 o
   8   1 -20         40.85         55.80         5.20 o
   9   1 -20          1.66          4.32         3.29 o
  10   1 -20          3.99          3.01         3.90 o
  11   1 -20         12.00         16.51         5.92 o
   0   2 -20        602.24        579.88        19.95 o
   1   2 -20          5.49         -1.96         1.96 o
   2   2 -20          9.78          9.52         3.90 o
   2   0 -19         36.16         39.39         4.11 o
   4   0 -19         38.89         35.49         4.55 o
   6   0 -19         49.31         51.94         4.76 o
   8   0 -19         21.47          9.31         6.28 o
  10   0 -19          4.06         -2.81         3.03 o
   0   1 -19        211.13        196.50         7.36 o
   1   1 -19         21.45         22.04         4.21 o
   2   1 -19         95.87         85.14         5.74 o
   3   1 -19         14.95         26.79        10.39 o
   4   1 -19         48.66         47.00         3.14 o
   5   1 -19         47.24         59.81         3.75 o
   6   1 -19         47.54         38.12         3.27 o
   7   1 -19         72.15         83.64         5.74 o
   8   1 -19          1.69          5.59         3.36 o
   9   1 -19          0.47          0.00         2.45 o
  10   1 -19         20.35         15.18         7.14 o
  11   1 -19          0.70         -0.68         3.51 o
   1   2 -19         23.07          6.32         8.12 o
   2   2 -19         48.56         44.80         4.33 o
   0   0 -18       1409.35       1369.32        30.26 o
   2   0 -18        125.45        124.93         6.50 o
   4   0 -18        160.34        178.85         7.36 o
   6   0 -18         48.65         44.80         4.55 o
   8   0 -18         21.54         19.26         6.49 o
  10   0 -18          1.76         -2.16         3.25 o
   1   1 -18        239.69        214.40        13.68 o
   2   1 -18        534.65        529.28        13.47 o
   3   1 -18          7.18          6.45         3.25 o
   4   1 -18         76.30         72.68         3.73 o
   5   1 -18         43.83         45.05         4.00 o
   6   1 -18         37.37         34.40         4.98 o
   7   1 -18          1.59         -0.11         3.06 o
   8   1 -18        121.48        129.48         7.27 o
   9   1 -18          0.91         -1.47         2.83 o
  10   1 -18          0.95          0.79         3.01 o
  11   1 -18          1.08          1.98         3.11 o
   0   2 -18          6.58          4.33         2.60 o
   1   2 -18         36.69          9.73        14.39 o
   2   2 -18         28.79         27.92         3.68 o
   2   0 -17        970.17       1085.75        26.73 o
   4   0 -17        447.22        509.21        19.08 o
   6   0 -17        375.42        346.25        15.38 o
   8   0 -17          2.57         -2.16         3.68 o
  10   0 -17         18.16         19.91         6.49 o
   0   1 -17        600.16        588.35        19.64 o
   1   1 -17        150.36        135.36        14.88 o
   2   1 -17         89.90         87.76         6.49 o
   3   1 -17         17.69         14.60         3.90 o
   4   1 -17          9.61          9.64         2.67 o
   5   1 -17          3.75         -0.82         3.79 o
   6   1 -17         36.44         37.72         4.65 o
   7   1 -17         77.69         77.96         3.90 o
   8   1 -17         14.12         11.02         4.44 o
   9   1 -17          4.51          4.74         2.90 o
  10   1 -17          4.85         -0.54         3.37 o
  11   1 -17          2.93          1.92         3.13 o
   1   2 -17         51.67         15.59        14.83 o
   2   2 -17         92.09         90.92         5.41 o
   0   0 -16       1149.04       1037.81        26.55 o
   2   0 -16        334.94        300.18         9.75 o
   4   0 -16        743.75        741.03        22.36 o
   6   0 -16        434.50        429.12        17.12 o
   8   0 -16        130.59        133.35         9.96 o
  10   0 -16          0.62         -3.25         3.25 o
  12   0 -16          0.16         -2.16         3.90 o
   1   1 -16        242.45        194.49        17.67 o
   2   1 -16        216.69        221.14        12.56 o
   3   1 -16        155.31        156.37        18.95 o
   4   1 -16         27.09         28.74         2.67 o
   5   1 -16          2.36         -1.75         2.28 o
   6   1 -16         57.49         65.58         3.37 o
   7   1 -16          7.43          8.45         2.67 o
   8   1 -16         13.73         11.80         4.65 o
   9   1 -16          1.75         -1.74         2.83 o
  10   1 -16         10.13          8.16         3.90 o
  11   1 -16          1.15         -1.30         3.07 o
   0   2 -16        183.08        187.98         7.58 o
   2   2 -16        448.67        418.61        16.69 o
   2   0 -15       1979.00       1920.80        35.83 o
   4   0 -15        772.36        699.96        21.93 o
   6   0 -15        598.87        612.43        19.95 o
   8   0 -15        138.85        162.58         7.58 o
  10   0 -15          7.13          3.25         4.54 o
  12   0 -15          3.84          2.60         5.41 o
   0   1 -15       1150.85       1247.25        20.01 o
   1   1 -15        156.08        145.40        13.67 o
   2   1 -15       1085.55       1053.15        95.37 o
   3   1 -15         24.77         21.63         6.93 o
   4   1 -15         61.01         64.82         3.37 o
   5   1 -15          4.83          0.28         2.12 o
   6   1 -15        102.61         99.68         4.04 o
   8   1 -15         72.54         70.81         5.58 o
   9   1 -15          1.09          2.07         3.07 o
  10   1 -15         12.62          4.70         4.52 o
  11   1 -15          0.54          1.80         3.13 o
  12   1 -15          1.09         -2.13         2.59 o
   1   2 -15        147.02         97.86        45.26 o
   2   2 -15        408.89        331.22        10.62 o
   0   0 -14       6726.46       7367.18        67.09 o
   2   0 -14       5189.47       5404.77        57.54 o
   4   0 -14        457.01        426.95        17.13 o
   6   0 -14        672.20        627.60        20.39 o
   8   0 -14          4.43          5.19         3.25 o
  10   0 -14         24.63         29.22         6.93 o
  12   0 -14         17.37          9.09         7.36 o
   1   1 -14         10.94          6.32         3.12 o
   2   1 -14        452.25        441.85        15.51 o
   3   1 -14          8.12          5.33         4.22 o
   4   1 -14         90.94         81.78         6.28 o
   5   1 -14        127.75        143.17         4.51 o
   6   1 -14        456.28        405.93        20.27 o
   7   1 -14         79.75         77.54         4.19 o
   8   1 -14         19.84         18.99         3.03 o
   9   1 -14         42.20         47.51         5.52 o
  10   1 -14        194.37        257.21        33.02 o
  11   1 -14          2.64          1.15         3.59 o
  12   1 -14          3.00          3.79         3.42 o
   0   2 -14        221.36        225.71         8.66 o
   1   2 -14        115.24         91.57        45.25 o
   2   2 -14        876.91        650.56        21.72 o
   2   0 -13        874.38        810.64        23.05 o
   4   0 -13        499.61        437.05        18.22 o
   6   0 -13       2853.39       2906.18        41.56 o
   8   0 -13        485.80        503.69        16.47 o
  10   0 -13         26.21         26.19         8.01 o
  12   0 -13          8.68         11.04         6.28 o
   0   1 -13         20.16         17.44         2.30 o
   1   1 -13        412.88        340.10        13.58 o
   2   1 -13        183.89        178.60        13.43 o
   3   1 -13          3.44          3.90         2.92 o
   4   1 -13       1142.75       1104.85        91.46 o
   5   1 -13          3.77          1.84         2.92 o
   6   1 -13         88.66         92.06         4.33 o
   7   1 -13         11.55          9.44         2.67 o
   8   1 -13        652.22        721.76        64.40 o
   9   1 -13         50.62         46.00         4.97 o
  10   1 -13         34.85         41.65         6.99 o
  11   1 -13          0.08         -0.41         2.92 o
  12   1 -13         10.71          3.48         4.67 o
   1   2 -13        270.42        174.05        77.78 o
   2   2 -13        124.05         88.99         5.63 o
   0   0 -12       3402.48       3327.09        43.56 o
   2   0 -12       3905.63       3438.01        45.16 o
   4   0 -12        506.66        490.48        19.09 o
   6   0 -12        825.46        785.68        23.01 o
   8   0 -12        909.06        882.90        21.92 o
  10   0 -12          4.01          8.87         7.36 o
  12   0 -12          8.84         -1.51         4.54 o
   1   1 -12        461.91        375.15        47.20 o
   2   1 -12        231.04        237.04         6.36 o
   3   1 -12        112.36        115.35        23.17 o
   4   1 -12       3926.87       3698.40       121.49 o
   5   1 -12         12.48         10.71         2.28 o
   6   1 -12        237.57        243.58        20.79 o
   7   1 -12         61.17         55.88         5.95 o
   8   1 -12         12.75         18.99         2.75 o
   9   1 -12          8.97          4.09         4.16 o
  10   1 -12        424.21        463.38        57.95 o
  11   1 -12          1.75          0.86         3.27 o
  12   1 -12          4.17          7.15         3.97 o
   0   2 -12        320.04        219.12         8.02 o
   1   2 -12        282.50        175.60        53.74 o
   2   2 -12        933.50        733.31        23.47 o
   2   0 -11        241.74        215.65         8.02 o
   4   0 -11        497.65        445.60        18.01 o
   6   0 -11       1024.86       1084.06        26.07 o
   8   0 -11         12.13          8.44         3.25 o
  10   0 -11        260.95        279.79        13.43 o
  12   0 -11         14.62         13.42         7.79 o
   0   1 -11       4646.73       4850.69        52.68 o
   1   1 -11        237.87        201.38        13.26 o
   2   1 -11       2417.05       2414.51       122.78 o
   3   1 -11       3161.36       3119.42       145.32 o
   4   1 -11       1940.84       1858.93        83.11 o
   5   1 -11          8.17          4.45         3.03 o
   6   1 -11        185.84        186.41         4.82 o
   7   1 -11        162.94        188.62        12.45 o
   8   1 -11        640.67        693.28        60.28 o
   9   1 -11         16.82          9.02         4.44 o
  10   1 -11         96.19         99.48        15.91 o
  11   1 -11          2.06          6.75         3.17 o
  12   1 -11          3.66         -0.61         3.79 o
   1   2 -11        240.27        146.56        69.87 o
   2   2 -11       1158.70        913.34        25.68 o
   0   0 -10      20253.86      21937.06       110.91 o
   2   0 -10       2723.30       2365.45        36.36 o
   4   0 -10        297.09        309.72        10.19 o
   6   0 -10        620.89        636.11        20.61 o
   8   0 -10         23.56         24.45         3.90 o
  10   0 -10          6.36          7.36         4.76 o
  12   0 -10          7.90          5.41         5.41 o
   1   1 -10        841.67        671.32        37.44 o
   2   1 -10       1410.29       1254.99       124.10 o
   3   1 -10         68.17         57.36         4.76 o
   4   1 -10        255.27        231.73        16.90 o
   5   1 -10          7.84          2.78         2.27 o
   6   1 -10        178.46        152.75        10.07 o
   7   1 -10         16.08         12.82         2.70 o
   8   1 -10        111.03        100.79        11.69 o
   9   1 -10         20.55         12.91         4.73 o
  10   1 -10        117.31        123.86        13.64 o
  11   1 -10          4.56          1.18         3.38 o
  12   1 -10         28.81         10.35         4.87 o
   0   2 -10       1024.40        913.90        24.37 o
   1   2 -10         45.36         28.77        19.16 o
   2   2 -10       1327.13        954.85        26.36 o
   2   0  -9       1603.48       1370.83        27.59 o
   4   0  -9        554.35        512.70        19.10 o
   6   0  -9        573.98        534.72        20.17 o
   8   0  -9        127.57        129.03         6.06 o
  10   0  -9          5.10          3.46         4.11 o
  12   0  -9         28.80         40.90         6.93 o
   0   1  -9       7133.91       7826.54       116.32 o
   1   1  -9       1146.81        953.41        82.56 o
   2   1  -9        984.00        927.10        53.80 o
   3   1  -9        439.23        454.53        23.87 o
   4   1  -9        289.99        299.06        11.27 o
   5   1  -9         68.59         77.58         3.44 o
   6   1  -9        382.86        392.90        12.26 o
   7   1  -9         21.37         20.92         3.20 o
   8   1  -9         20.11         14.68         2.90 o
   9   1  -9         26.88         22.73         3.98 o
  10   1  -9         42.40         37.36         5.87 o
  11   1  -9          2.29         -0.13         3.35 o
  12   1  -9          9.70          6.98         6.60 o
   1   2  -9         16.21          4.74         3.79 o
   2   2  -9         92.44         73.61         5.63 o
   0   0  -8      45374.58      54970.13       176.79 o
   2   0  -8       1085.87        966.31        22.48 o
   4   0  -8       2146.73       1910.27        33.96 o
   6   0  -8        902.51        964.35        24.55 o
   8   0  -8         62.49         75.32         5.41 o
  10   0  -8          4.71          1.95         5.19 o
  12   0  -8         10.67         14.07         6.06 o
   1   1  -8        520.72        403.81        33.71 o
   2   1  -8        350.02        341.79        16.70 o
   3   1  -8        483.18        462.69        12.51 o
   4   1  -8        130.45        135.99         3.79 o
   5   1  -8         18.48         17.88         2.65 o
   6   1  -8        168.06        153.93         4.52 o
   7   1  -8          6.11          1.39         2.74 o
   8   1  -8        114.81        118.32         7.25 o
   9   1  -8         28.12         24.62         3.05 o
  10   1  -8        104.74         99.42         8.33 o
  11   1  -8          1.34         -1.68         5.30 o
  12   1  -8         21.37          8.22         5.02 o
   0   2  -8        325.37        235.25         8.02 o
   1   2  -8        178.15        103.30        47.12 o
   2   2  -8       1167.63        940.17        25.92 o
   2   0  -7      18629.70      17828.46        95.43 o
   4   0  -7       2058.75       1705.88        32.20 o
   6   0  -7        808.82        808.54        23.24 o
   8   0  -7        231.60        245.81         9.10 o
  10   0  -7          7.56          5.63         4.76 o
  12   0  -7         41.31         35.28         7.57 o
   0   1  -7       7314.46       7819.37       218.64 o
   1   1  -7       1460.27       1156.15        85.06 o
   2   1  -7        161.17        152.27         8.02 o
   3   1  -7        660.25        551.91        13.75 o
   4   1  -7        196.80        214.99         5.28 o
   5   1  -7        263.06        269.72         6.51 o
   6   1  -7        106.88        107.70         5.85 o
   7   1  -7         30.83         26.62         6.60 o
   8   1  -7        141.20        141.99        14.40 o
   9   1  -7          2.24         -1.31         2.34 o
  10   1  -7         80.64         99.78        15.58 o
  11   1  -7          3.58          2.57         3.12 o
  12   1  -7          2.02          9.02         3.51 o
   1   2  -7        371.49        199.47        90.66 o
   2   2  -7       1931.90       1591.56        32.16 o
   0   0  -6        234.51        240.71        11.29 o
   2   0  -6      22818.55      21078.78       102.19 o
   4   0  -6       2071.59       1668.70        31.56 o
   6   0  -6        820.89        775.19        22.81 o
   8   0  -6        379.47        380.72        16.47 o
  10   0  -6         43.05         49.35         7.57 o
  12   0  -6         25.32         17.10         5.84 o
   1   1  -6         35.23         23.68         5.49 o
   2   1  -6       7024.46       6480.73       567.36 o
   3   1  -6         58.81         63.55         9.42 o
   4   1  -6        609.59        624.00        14.51 o
   5   1  -6          1.39          1.56         2.18 o
   6   1  -6          6.74          7.07         1.84 o
   7   1  -6         30.69         31.65         2.83 o
   8   1  -6         50.03         45.56         3.37 o
   9   1  -6         53.85         47.14         3.42 o
  10   1  -6        185.03        169.95        29.23 o
  11   1  -6          7.73          3.25         3.83 o
  12   1  -6          1.18          1.46         2.96 o
  13   1  -6          1.01         -0.76         2.90 o
   0   2  -6        108.32         88.14         4.55 o
   1   2  -6        295.94        181.02        64.50 o
   2   2  -6       1777.59       1633.82        32.36 o
   2   0  -5        759.82        570.37        17.01 o
   4   0  -5        599.74        494.01        18.47 o
   6   0  -5        473.08        467.35        18.22 o
   8   0  -5        246.75        280.70         9.10 o
  10   0  -5        112.18         75.98         7.79 o
  12   0  -5          6.70          7.36         5.84 o
   0   1  -5         20.50         15.97         1.68 o
   1   1  -5       2975.96       2512.54       222.41 o
   2   1  -5      17613.33      17631.34      1384.09 o
   3   1  -5        438.77        428.44        11.43 o
   4   1  -5         47.68         55.58         2.74 o
   5   1  -5         39.21         24.26        19.48 o
   6   1  -5         28.46         34.39         2.92 o
   7   1  -5         67.35         63.16         9.85 o
   8   1  -5        146.44        153.61         5.74 o
   9   1  -5         71.38         68.57        10.61 o
  10   1  -5          4.72          3.32         4.87 o
  11   1  -5          2.06          5.56         3.16 o
  12   1  -5          2.51          1.59         4.22 o
  13   1  -5          4.74          3.85         3.51 o
   1   2  -5        803.21        755.50        21.32 o
   2   2  -5        991.69        902.60        24.17 o
   0   0  -4       5926.32       5453.26        37.66 o
   2   0  -4        576.51        462.44        16.12 o
   4   0  -4        105.20        103.51         4.33 o
   6   0  -4        190.59        199.26         6.71 o
   8   0  -4        616.69        697.70        20.60 o
  10   0  -4          7.99          9.74         6.49 o
  12   0  -4          6.83         -1.95         3.90 o
   1   1  -4       5251.38       4550.82       382.05 o
   2   1  -4       1397.57       1239.46        88.64 o
   3   1  -4         98.86         83.82        11.59 o
   4   1  -4        271.18        234.61        11.16 o
   5   1  -4        902.37        389.79       451.88 o
   6   1  -4        104.72        106.27         4.76 o
   7   1  -4         59.55         54.63         4.05 o
   8   1  -4          6.61          8.04         2.21 o
   9   1  -4         37.33         26.19         3.21 o
  10   1  -4         70.55         62.67         5.30 o
  11   1  -4          0.10          2.57         2.80 o
  12   1  -4          1.33          4.42         3.29 o
  13   1  -4          0.70         -0.96         3.05 o
   1   2  -4       1394.96        980.23       159.78 o
   2   2  -4       1165.56        975.43        25.07 o
   2   0  -3       2317.24       2058.79        27.82 o
   4   0  -3        706.69        581.89        19.14 o
   6   0  -3        640.61        662.45        21.27 o
   8   0  -3        111.70        107.81         5.63 o
  10   0  -3          4.41          4.76         3.90 o
  12   0  -3          2.20          2.60         4.54 o
   0   1  -3       1203.69       1371.86       147.10 o
   1   1  -3        714.77        606.17        46.65 o
   2   1  -3       2095.55       1910.49       140.24 o
   3   1  -3       2203.35       2053.52        23.26 o
   4   1  -3        146.69        144.23         6.61 o
   5   1  -3         92.84         83.27        54.88 o
   6   1  -3         55.68         50.98         3.13 o
   7   1  -3        192.07        193.75         5.18 o
   8   1  -3        135.10        153.15        10.72 o
   9   1  -3          3.00         -1.03         2.70 o
  10   1  -3          7.80          7.89         3.44 o
  11   1  -3          1.84          0.26         2.80 o
  12   1  -3          4.88          3.01         3.90 o
  13   1  -3          8.59          8.24         4.87 o
   1   2  -3        569.91        490.89        36.28 o
   2   2  -3       2566.56       2390.00        37.17 o
   4   0  -2       3491.24       2777.40        40.34 o
   6   0  -2       2181.51       1749.57        34.11 o
   8   0  -2          2.65         -2.60         2.60 o
  10   0  -2         99.88         75.11         8.23 o
  12   0  -2          3.52          2.16         4.98 o
   1   1  -2       6294.40       5501.95       302.98 o
   2   1  -2      16684.08      17165.65       840.65 o
   3   1  -2        200.43        162.84        12.35 o
   4   1  -2         67.01         62.50         3.57 o
   5   1  -2         11.41         11.17         4.87 o
   6   1  -2        272.51        266.11        23.62 o
   7   1  -2         31.18         25.23         6.17 o
   8   1  -2         20.72         21.39         2.71 o
   9   1  -2         19.36         24.37         5.19 o
  10   1  -2        190.81        196.41         8.11 o
  11   1  -2         16.49          9.02         4.06 o
  12   1  -2         65.87         70.91        23.27 o
  13   1  -2          0.14          3.64         4.22 o
   0   2  -2       5790.11       5404.29        53.19 o
   1   2  -2        331.50        280.23         6.52 o
   2   2  -2       1285.31       1179.40        26.62 o
   2   0  -1       4491.16       3516.65        24.27 o
   4   0  -1       3936.96       3607.44        30.90 o
   6   0  -1       1523.37       1396.80        82.29 o
   8   0  -1          5.27          6.48         2.13 o
  10   0  -1         14.24         13.92         3.51 o
  12   0  -1          2.69          6.42         4.06 o
   0   1  -1        277.47        253.98        10.38 o
   1   1  -1       2700.44       2394.28        40.84 o
   2   1  -1       2706.48       2512.63        38.60 o
   3   1  -1         35.41         40.69         5.12 o
   4   1  -1       1022.01        948.52        11.92 o
   5   1  -1        413.83        437.98        14.59 o
   6   1  -1       1644.24       1737.50        23.63 o
   7   1  -1         58.25         57.64         4.78 o
   8   1  -1          9.65         12.93         1.84 o
   9   1  -1         22.43         26.86         5.22 o
  10   1  -1        243.15        280.16         9.49 o
  11   1  -1          3.83          2.53         2.24 o
  12   1  -1         87.46        104.32        12.15 o
  13   1  -1          0.17         -1.28         2.23 o
   1   2  -1        683.34        617.04        20.37 o
   2   2  -1       8633.23       8909.85       205.94 o
   3   2  -1       1682.35       1665.71        74.15 o
   4   2  -1        245.16        231.71        11.93 o
   5   2  -1        616.00        748.45        38.26 o
   6   2  -1         32.16         27.55         4.25 o
   7   2  -1        440.41        505.18        28.37 o
   8   2  -1        770.34        691.28        58.64 o
   9   2  -1          5.40         -0.87         2.12 o
  10   2  -1          5.11          3.60         3.79 o
  11   2  -1         12.98         -0.77         3.75 o
  12   2  -1         40.96         35.44         5.67 o
   0   3  -1       2591.17       3234.95        45.15 o
   1   3  -1        164.20        181.11        10.84 o
   2   3  -1         20.46         21.40         5.30 o
   3   3  -1        104.43        109.83         8.88 o
   4   3  -1       1752.12       1791.94        23.66 o
   5   3  -1       1747.49       2131.62        35.40 o
   6   3  -1          0.51         -0.30         5.73 o
   7   3  -1        156.97        160.18         5.24 o
   8   3  -1         28.72         27.26         4.74 o
   9   3  -1        170.48        221.76        33.12 o
  10   3  -1        263.32        346.32       101.56 o
  11   3  -1          2.94          1.73         3.69 o
  12   3  -1         12.62          2.12         3.42 o
   1   4  -1        228.81        256.51         6.27 o
   2   4  -1        440.90        482.70        17.99 o
   3   4  -1        241.22        292.39         8.88 o
   4   4  -1        194.00        185.79         7.15 o
   5   4  -1        380.77        413.40        15.17 o
   6   4  -1         21.01         32.68         5.63 o
   7   4  -1        220.92        216.10        12.56 o
   8   4  -1        137.76        126.64         9.96 o
   9   4  -1          1.85          3.03         4.11 o
  10   4  -1          1.59         -0.87         4.54 o
   0   5  -1         37.34         29.43         5.19 o
   1   5  -1        320.75        364.55        19.17 o
   2   5  -1         96.51         88.97         8.87 o
   3   5  -1         31.40         31.81         7.14 o
   4   5  -1          7.02         -0.87         5.63 o
   5   5  -1          0.64          2.16         5.19 o
   6   5  -1         32.45         39.82         9.52 o
   7   5  -1         32.42          7.36        10.39 o
   8   5  -1          0.86         -2.60         4.98 o
   9   5  -1         19.39          5.41         6.06 o
   1   6  -1         98.18        124.01        16.99 o
   2   6  -1         33.99         39.82         9.09 o
   3   6  -1          4.39         -2.60         4.98 o
   4   6  -1          1.67         -4.11         4.11 o
   5   6  -1          7.47         -2.16         6.71 o
   6   6  -1         37.18          7.57         7.57 o
   2   0   0        413.93        331.65        10.99 o
   4   0   0       4698.95       4424.02        68.52 o
   6   0   0        689.46        547.07        14.20 o
   8   0   0          0.01         -1.69         2.06 o
  10   0   0         84.41         90.31         5.81 o
  12   0   0         10.28          8.55         4.34 o
   1   1   0        243.66        194.65         7.38 o
   2   1   0      10651.86      10421.27       160.27 o
   3   1   0        324.46        298.35         6.89 o
   4   1   0       1006.23        852.60        11.40 o
   5   1   0          0.47          0.76         1.30 o
   6   1   0       1013.33       1023.76        15.88 o
   7   1   0        656.74        598.07        20.83 o
   8   1   0         54.67         46.29         2.34 o
   9   1   0         11.17         13.24         3.34 o
  10   1   0          9.30          8.10         3.09 o
  11   1   0          2.25         -0.64         2.36 o
  12   1   0        374.80        370.32        32.00 o
  13   1   0          1.15         -0.59         2.13 o
   0   2   0      22580.51      25050.76       943.38 o
   1   2   0          4.16          2.58         1.07 o
   2   2   0       1405.46       1387.11        16.43 o
   3   2   0        131.59        135.26         5.79 o
   4   2   0        833.62        754.86        24.17 o
   5   2   0        125.68        127.90         4.51 o
   6   2   0          1.57         -1.65         1.65 o
   7   2   0        218.08        214.04        22.50 o
   8   2   0         55.15         43.10         7.08 o
   9   2   0          0.68          3.98         2.83 o
  10   2   0          1.05          3.97         2.37 o
  11   2   0         91.34        117.17        50.63 o
  12   2   0         51.56         46.92         5.83 o
   1   3   0        294.06        381.08        15.86 o
   2   3   0         84.24         98.21         3.82 o
   3   3   0        882.94        898.93        17.67 o
   4   3   0        966.91       1037.03        18.59 o
   5   3   0         15.23         34.35         5.09 o
   6   3   0         98.35        101.45         4.12 o
   7   3   0         97.67         91.45         4.65 o
   8   3   0        711.82        897.24       135.97 o
   9   3   0        159.45        230.78        47.30 o
  10   3   0         22.56         33.07         6.36 o
  11   3   0          0.05          7.12         4.34 o
  12   3   0         23.07         17.50         5.18 o
   0   4   0       2887.11       3227.25        43.53 o
   1   4   0        235.93        208.96         5.42 o
   2   4   0          5.37          9.31         3.90 o
   3   4   0          0.17          3.25         3.03 o
   4   4   0         27.44         27.49         4.54 o
   5   4   0        214.77        257.91         8.23 o
   6   4   0         75.90         86.80         5.63 o
   7   4   0         38.73         40.69         7.14 o
   8   4   0          2.26          7.36         5.63 o
   9   4   0          0.23          7.57         5.19 o
  10   4   0          0.80          1.51         4.76 o
   1   5   0        244.45        222.11         5.64 o
   2   5   0        152.41        162.16        10.61 o
   3   5   0        216.94        233.21        12.34 o
   4   5   0          8.04          0.65         5.41 o
   5   5   0         40.04         24.89         6.71 o
   6   5   0          5.60          1.95         5.84 o
   7   5   0        269.61        199.23        12.56 o
   8   5   0          0.03          0.43         6.28 o
   9   5   0         26.30          4.11         6.93 o
   0   6   0        155.27        216.27        12.99 o
   1   6   0        242.64        274.48        10.95 o
   2   6   0          4.58         -1.95         4.33 o
   3   6   0          0.60          4.76         5.63 o
   4   6   0         22.36          6.93         6.71 o
   5   6   0        307.68        228.91        15.16 o
   6   6   0          5.79          0.22         6.49 o
   2   0   1       4497.71       3535.57        33.98 o
   4   0   1       3934.52       3438.72       212.70 o
   6   0   1       1525.49       1329.97       130.24 o
   8   0   1          5.32          4.04         6.60 o
  10   0   1         14.25          3.68         3.48 o
  12   0   1          2.75          1.17         3.14 o
   0   1   1        280.92        250.88         9.79 o
   1   1   1       2701.74       2394.99        47.60 o
   2   1   1       2707.64       2512.05        50.34 o
   3   1   1         35.39         35.31         6.30 o
   4   1   1       1022.25        919.38        27.48 o
   5   1   1        413.83        425.11         8.60 o
   6   1   1       1643.09       1676.73        63.09 o
   7   1   1         58.35         50.30         3.66 o
   8   1   1          9.67         10.33         1.73 o
   9   1   1         22.45         15.75         2.87 o
  10   1   1        243.12        245.37        24.26 o
  11   1   1          3.83         -0.98         2.02 o
  12   1   1         87.48         90.73        12.48 o
  13   1   1          0.17          2.09         2.30 o
   1   2   1        683.64        604.47         8.89 o
   2   2   1       8633.97       8986.33        74.98 o
   3   2   1       1682.22       1738.25        42.67 o
   4   2   1        245.18        244.49        10.81 o
   5   2   1        616.17        757.24        24.53 o
   6   2   1         32.16         28.70         2.24 o
   7   2   1        440.32        470.45        34.31 o
   8   2   1        770.26        809.19        40.90 o
   9   2   1          5.36          2.36         2.70 o
  10   2   1          5.07          6.16         5.18 o
  11   2   1         12.97          8.28         4.86 o
  12   2   1         40.92         48.29         5.23 o
   0   3   1       2591.34       3282.96        45.15 o
   1   3   1        164.07        182.34         6.54 o
   2   3   1         20.36         22.06         5.09 o
   3   3   1        104.26        104.47         3.98 o
   4   3   1       1751.94       1792.41        48.06 o
   5   3   1       1747.28       2158.25        25.10 o
   6   3   1          0.51          2.33         2.21 o
   7   3   1        156.70        138.82        19.92 o
   8   3   1         28.80         34.53         5.70 o
   9   3   1        170.43        200.54        28.15 o
  10   3   1        263.33        374.02        94.09 o
  11   3   1          2.93         -1.94         3.79 o
  12   3   1         12.62          7.01         4.98 o
   1   4   1        229.04        251.18         7.24 o
   2   4   1        441.07        528.87        19.07 o
   3   4   1        241.02        274.63         9.53 o
   4   4   1        194.17        197.27         7.58 o
   5   4   1        380.84        439.40        16.47 o
   6   4   1         21.05         45.01         6.28 o
   7   4   1        220.91        234.94        12.34 o
   8   4   1        137.74        113.65         9.74 o
   9   4   1          1.83          0.65         4.76 o
  10   4   1          1.58         -0.22         3.68 o
   0   5   1         37.42         25.54         4.33 o
   1   5   1        320.81        342.48        13.75 o
   2   5   1         96.60         93.08         9.09 o
   3   5   1         31.45         24.02         6.28 o
   4   5   1          7.01          1.08         6.06 o
   5   5   1          0.60          7.36         5.84 o
   6   5   1         32.26         11.69         9.31 o
   7   5   1         32.45         26.62         9.31 o
   8   5   1          0.88         -1.51         5.63 o
   9   5   1         19.41          0.87         5.84 o
   1   6   1         97.99        103.41         8.34 o
   2   6   1         34.02         41.55         8.44 o
   3   6   1          4.37         -5.63         5.63 o
   4   6   1          1.66          1.30         4.54 o
   5   6   1          7.49          5.63         7.14 o
   6   6   1         37.09         12.77         7.57 o
   2   0   2       8537.68       7420.93        50.59 o
   4   0   2       3493.92       3074.23        40.12 o
   6   0   2       2180.58       2206.74        36.73 o
   8   0   2          2.66          1.95         3.68 o
  10   0   2         99.89        134.64         9.52 o
  12   0   2          3.48          5.41         5.63 o
   1   1   2       6293.88       5799.47       143.53 o
   2   1   2      16681.92      17614.07       441.91 o
   3   1   2        200.42        177.73         4.44 o
   4   1   2         66.94         71.85         2.83 o
   5   1   2         11.36          6.88         2.06 o
   6   1   2        273.21        285.45         6.81 o
   7   1   2         31.23         26.53         4.98 o
   8   1   2         20.69         20.76         2.65 o
   9   1   2         19.30         20.05         3.13 o
  10   1   2        190.90        220.67        13.53 o
  11   1   2         16.48          0.24         4.06 o
  12   1   2         65.79         76.99         6.66 o
  13   1   2          0.14         -1.29         2.74 o
   0   2   2       5790.17       6347.99       392.72 o
   1   2   2        330.89        305.29         8.30 o
   2   2   2       1285.33       1196.54        45.28 o
   3   2   2        124.94        135.34         3.90 o
   4   2   2         28.76         33.62         2.52 o
   5   2   2          3.01          5.60         2.60 o
   6   2   2        311.31        303.42         8.50 o
   7   2   2         79.53         75.23        25.65 o
   8   2   2         21.25         18.33         2.52 o
   9   2   2          8.66         -0.13         3.20 o
  10   2   2          7.85          3.42         4.83 o
  11   2   2          8.14         -2.12         3.46 o
  12   2   2          7.30          4.98         4.62 o
   1   3   2        645.53        675.63        12.62 o
   2   3   2          9.37         11.15         2.48 o
   3   3   2        314.72        351.93         9.38 o
   4   3   2        912.40        986.22        32.15 o
   5   3   2         72.47         84.16         3.83 o
   6   3   2        175.69        177.94         5.20 o
   7   3   2         60.90         64.01         4.12 o
   8   3   2        196.76        250.31        39.52 o
   9   3   2         91.11        110.89         6.96 o
  10   3   2         25.94         28.98        20.02 o
  11   3   2         24.62          5.87         5.52 o
  12   3   2         33.35         28.54         7.68 o
   0   4   2       1866.55       2225.46        36.39 o
   1   4   2         42.62         59.02         7.25 o
   2   4   2        491.08        517.91        17.78 o
   3   4   2        130.97        175.15         7.36 o
   4   4   2         66.30         56.71         4.76 o
   5   4   2         49.60         49.56         5.41 o
   6   4   2         68.74         49.57         8.01 o
   7   4   2         69.09         53.68         9.09 o
   8   4   2        123.86        108.24         9.31 o
   9   4   2          3.25         -4.54         4.54 o
  10   4   2          0.06         -2.16         3.90 o
   1   5   2        106.40        108.73         4.36 o
   2   5   2        188.41        210.24        12.13 o
   3   5   2        330.48        317.12        14.95 o
   4   5   2         55.96         69.48         8.44 o
   5   5   2          7.14          5.41         5.41 o
   6   5   2        118.83         81.61         9.09 o
   7   5   2         47.60         14.28         8.01 o
   8   5   2          7.36         -2.81         5.19 o
   9   5   2         10.35         -3.46         5.41 o
   0   6   2        288.18        361.44        16.03 o
   1   6   2         95.68        114.39         7.83 o
   2   6   2         39.84         14.93         9.74 o
   3   6   2         30.60          7.57         9.52 o
   4   6   2          1.96          0.22         5.19 o
   5   6   2         99.04         66.88         9.31 o
   6   6   2          8.47          3.68         6.71 o
   2   0   3       2315.27       2106.59        28.04 o
   4   0   3        705.97        549.27        18.48 o
   6   0   3        639.83        691.75        21.92 o
   8   0   3        111.62        114.95         6.06 o
  10   0   3          4.41          5.41         4.11 o
  12   0   3          2.20         -2.81         3.25 o
   0   1   3       1203.04       1430.65        51.63 o
   1   1   3        714.66        669.92        13.29 o
   2   1   3       2098.07       1991.63        21.07 o
   3   1   3       2203.34       2066.28       104.84 o
   4   1   3        146.71        146.31         3.52 o
   5   1   3         92.84        103.63         4.55 o
   6   1   3         55.36         55.50         3.05 o
   7   1   3        191.94        190.73         9.31 o
   8   1   3        135.07        167.55         5.05 o
   9   1   3          3.02         -0.92         2.49 o
  10   1   3          7.78          9.69         4.41 o
  11   1   3          1.83          0.43         3.21 o
  12   1   3          4.91          3.06         3.59 o
  13   1   3          8.59         -1.89         3.43 o
   1   2   3        569.80        542.38        18.16 o
   2   2   3       2566.80       2569.30        27.36 o
   3   2   3         71.71         73.56         3.14 o
   4   2   3         43.57         46.06         3.02 o
   5   2   3        119.29        141.68         4.21 o
   6   2   3         55.30         61.45         3.44 o
   7   2   3         62.66         59.14        20.67 o
   8   2   3        169.37        159.24         6.50 o
   9   2   3         10.75         -0.97         2.90 o
  10   2   3        213.88        279.35        29.23 o
  11   2   3          2.08         -0.37         5.52 o
  12   2   3          8.68         -2.35         6.38 o
   0   3   3       1016.11       1190.26        28.27 o
   1   3   3        398.99        433.97        10.25 o
   2   3   3       1153.07       1153.04        23.61 o
   3   3   3         34.47         41.48         5.41 o
   4   3   3        305.95        351.61        17.77 o
   5   3   3         23.98         21.33         2.96 o
   6   3   3         39.78         35.53         3.11 o
   7   3   3         16.31         19.42         8.01 o
   8   3   3         10.05          3.67         5.84 o
   9   3   3         14.73         12.39         5.50 o
  10   3   3        104.33        147.06        34.53 o
  11   3   3          3.76          3.28         4.54 o
  12   3   3         10.29          1.51         4.43 o
   1   4   3        112.24        124.90         4.68 o
   2   4   3        378.43        387.02        16.25 o
   3   4   3          5.46          0.22         2.81 o
   4   4   3         11.72          9.31         3.68 o
   5   4   3         70.96         81.82         6.06 o
   6   4   3         96.32         92.86         8.66 o
   7   4   3          6.66          8.66         8.01 o
   8   4   3        108.83         82.47         8.66 o
   9   4   3          4.44          3.03         5.63 o
  10   4   3          7.59          4.54         5.84 o
   0   5   3         27.48         24.89         5.19 o
   1   5   3         60.23         68.70         9.63 o
   2   5   3        354.17        372.39        14.30 o
   3   5   3        214.07        235.16        11.69 o
   4   5   3        245.19        265.71        12.56 o
   5   5   3         16.52          4.76         5.84 o
   6   5   3        126.84         83.13         9.74 o
   7   5   3         26.00          8.22         6.49 o
   8   5   3         15.21          3.25         6.93 o
   9   5   3          3.77          5.84         5.41 o
   1   6   3         62.29         58.15         8.87 o
   2   6   3         47.38         33.76        10.60 o
   3   6   3          0.70         -1.51         4.33 o
   4   6   3          3.17         -3.90         4.33 o
   5   6   3         12.94          1.51         7.57 o
   6   6   3         26.01          3.46         7.14 o
   0   0   4       5926.32       5705.61        38.14 o
   2   0   4        580.40        519.31        16.77 o
   4   0   4        105.29        104.81         4.33 o
   6   0   4        191.18        196.88         7.15 o
   8   0   4        616.86        740.86        21.25 o
  10   0   4          7.98          5.19         6.28 o
  12   0   4          6.85         12.55         4.98 o
   1   1   4       5251.99       5181.61       101.58 o
   2   1   4       1397.93       1314.13        65.63 o
   3   1   4         98.93         97.35         2.98 o
   4   1   4        271.26        235.14         8.35 o
   5   1   4        902.39       1053.17        18.37 o
   6   1   4        104.77        109.63         4.55 o
   7   1   4         59.60         55.69         3.20 o
   8   1   4          6.64          7.79         2.14 o
   9   1   4         37.41         23.87         4.87 o
  10   1   4         70.48         81.67         6.49 o
  11   1   4          0.09         -2.47         3.14 o
  12   1   4          1.33          3.01         3.08 o
  13   1   4          0.71          0.34         3.51 o
   0   2   4        425.81        532.76        31.47 o
   1   2   4       1394.88       1245.32        26.14 o
   2   2   4       1165.13       1043.89        17.72 o
   3   2   4          5.09          4.44         1.99 o
   4   2   4        265.33        275.05        10.94 o
   5   2   4        127.21        142.60        21.00 o
   6   2   4          5.76          5.52         2.21 o
   7   2   4          1.56         -1.97         1.97 o
   8   2   4          2.29          4.32         3.46 o
   9   2   4          0.81          2.02         2.72 o
  10   2   4         21.60         20.11         4.74 o
  11   2   4          7.53         -0.35         3.44 o
  12   2   4         41.78         57.14         7.46 o
   1   3   4        119.65        114.29         6.64 o
   2   3   4        396.58        360.04        20.38 o
   3   3   4        123.75        139.83         4.36 o
   4   3   4         16.24         21.14         8.01 o
   5   3   4        148.80        180.76         4.97 o
   6   3   4         23.53         16.23         2.80 o
   7   3   4        170.87        213.32        15.81 o
   8   3   4         37.64         53.49         5.45 o
   9   3   4         16.44          7.73         4.20 o
  10   3   4        113.17        142.78        40.91 o
  11   3   4          8.15          5.69         5.09 o
   0   4   4        223.10        275.06         9.31 o
   1   4   4         38.61         39.69         4.22 o
   2   4   4        349.14        379.83        15.17 o
   3   4   4         47.17         32.68         4.55 o
   4   4   4         18.23         28.78         4.54 o
   5   4   4         67.60         69.91         6.49 o
   6   4   4        141.58        127.73         9.09 o
   7   4   4         19.99          5.41         7.57 o
   8   4   4        173.01        158.05        10.83 o
   9   4   4          8.17         -1.30         5.19 o
  10   4   4          2.21          4.33         5.19 o
   1   5   4          7.80          0.21         5.84 o
   2   5   4         58.33         56.06         6.93 o
   3   5   4         34.97         36.36         7.14 o
   4   5   4         72.08         65.80         8.22 o
   5   5   4         66.67         81.38         8.66 o
   6   5   4         50.61         31.81         9.09 o
   7   5   4         17.10          4.98         6.06 o
   8   5   4          1.19          4.11         6.06 o
   9   5   4          0.24          2.38         4.76 o
   0   6   4         71.69         79.87         9.74 o
   1   6   4         25.89         27.76        22.51 o
   2   6   4         21.21          5.41         6.93 o
   3   6   4          6.78         -0.22         6.06 o
   4   6   4          4.17          3.03         5.84 o
   5   6   4          6.45         -0.22         5.84 o
   6   6   4          8.15         -2.16         6.28 o
   2   0   5        757.66        579.30        17.23 o
   4   0   5        600.55        499.66        18.25 o
   6   0   5        473.04        451.09        18.43 o
   8   0   5        246.61        275.72         9.96 o
  10   0   5        112.16        114.30         9.52 o
  12   0   5          6.72          8.66         5.63 o
   0   1   5         20.51         20.67         1.76 o
   1   1   5       2975.00       2876.83        60.93 o
   2   1   5      17610.30      18610.28       369.01 o
   3   1   5        438.95        456.01        11.58 o
   4   1   5         47.85         58.43         3.03 o
   5   1   5         39.18         38.48         2.80 o
   6   1   5         28.48         34.55         4.98 o
   7   1   5         67.43         55.03         6.60 o
   8   1   5        146.49        166.83        11.58 o
   9   1   5         71.32         59.64        11.15 o
  10   1   5          4.74          2.94         3.48 o
  11   1   5          2.05         -1.89         2.65 o
  12   1   5          2.51         -0.19         3.11 o
  13   1   5          4.74          0.12         3.90 o
   1   2   5        803.65        812.09        15.57 o
   2   2   5        991.24        994.90        22.75 o
   3   2   5       1375.00       1433.68        69.34 o
   4   2   5        735.22        796.59        34.31 o
   5   2   5         27.71         34.48         4.11 o
   6   2   5        110.11        100.91         3.94 o
   7   2   5         49.41         28.27        12.88 o
   8   2   5         12.06         18.31         2.67 o
   9   2   5         58.72         41.35        24.35 o
  10   2   5        246.60        312.24        25.77 o
  11   2   5         12.29          3.68         4.13 o
  12   2   5         26.13         22.83        10.71 o
   0   3   5         40.87         61.25         4.76 o
   1   3   5        131.36        127.88         6.15 o
   2   3   5       1097.86       1131.79        19.53 o
   3   3   5        153.50        149.65         9.96 o
   4   3   5        104.98         96.60         4.98 o
   5   3   5          5.11          8.43         2.43 o
   6   3   5         13.05         19.90         6.82 o
   7   3   5         84.83         81.07        13.53 o
   8   3   5         78.09         81.32         8.33 o
   9   3   5         70.41         69.17        17.86 o
  10   3   5          7.32          9.77         5.63 o
  11   3   5          4.02         -2.35         5.95 o
   1   4   5         69.11         62.84         6.93 o
   2   4   5         52.96         60.39         5.63 o
   3   4   5         53.53         60.82         5.19 o
   4   4   5         31.58         30.52         4.98 o
   5   4   5         68.85         92.42         5.84 o
   6   4   5        331.50        325.36        13.86 o
   7   4   5          1.24          1.30         5.19 o
   8   4   5          6.46          0.87         5.41 o
   9   4   5          2.12          8.87         5.84 o
  10   4   5          4.65          1.51         4.76 o
   0   5   5          6.69          3.46         5.63 o
   1   5   5         50.11         42.18         4.90 o
   2   5   5         73.96         97.18         8.44 o
   3   5   5         68.07         75.54         9.09 o
   4   5   5         17.83         14.72         6.93 o
   5   5   5          1.63         -0.22         6.28 o
   6   5   5         31.74          5.63         7.57 o
   7   5   5         69.09         50.00         9.31 o
   8   5   5         50.04         22.08         7.79 o
   9   5   5          1.63         -5.19         5.19 o
   1   6   5        133.05        135.98         8.14 o
   2   6   5          9.52         -4.98         5.41 o
   3   6   5         19.70          9.31         6.93 o
   4   6   5          6.67          0.87         5.41 o
   5   6   5         48.23         61.46        11.47 o
   6   6   5         21.97          7.57         6.71 o
   0   0   6        235.01        240.71        10.64 o
   2   0   6      22820.27      21242.41       101.93 o
   4   0   6       2070.20       1710.77        31.56 o
   6   0   6        821.43        821.67        22.37 o
   8   0   6        379.33        421.68        16.25 o
  10   0   6         43.06         62.98         7.36 o
  12   0   6         25.28         10.82         8.44 o
   1   1   6         35.32         30.94         3.22 o
   2   1   6       7024.58       6993.42        92.58 o
   3   1   6         58.83         60.24         2.68 o
   4   1   6        609.08        666.45        14.59 o
   5   1   6          1.39          1.84         1.84 o
   6   1   6          6.79          9.07         2.21 o
   7   1   6         30.63         35.46         3.21 o
   8   1   6         50.09         46.60         3.20 o
   9   1   6         53.86         43.85         5.74 o
  10   1   6        185.09        185.62         7.94 o
  11   1   6          7.73         -0.07         3.52 o
  12   1   6          1.16          1.00         3.11 o
  13   1   6          1.01         -4.20         4.44 o
   0   2   6        108.33        145.67         6.71 o
   1   2   6        296.11        295.28         4.92 o
   2   2   6       1777.89       1854.22        49.09 o
   3   2   6        552.69        580.41        18.67 o
   4   2   6        424.46        511.11        13.41 o
   5   2   6        173.38        181.54        19.92 o
   6   2   6        332.00        354.39        11.79 o
   7   2   6          9.48          5.61         3.14 o
   8   2   6         36.29         28.15         3.20 o
   9   2   6         17.24          4.13         4.82 o
  10   2   6         77.49        123.78         7.42 o
  11   2   6          0.31         -0.38         3.11 o
  12   2   6         45.63         36.58         7.68 o
   1   3   6         84.24         84.41         3.04 o
   2   3   6        361.94        375.39        12.01 o
   3   3   6         88.74         86.78         4.87 o
   4   3   6        254.36        288.11         7.26 o
   5   3   6         65.94         73.64         5.30 o
   6   3   6        118.39        132.26         5.02 o
   7   3   6        222.27        257.04        20.57 o
   8   3   6         80.66         94.99        12.88 o
   9   3   6         42.29         42.35         5.45 o
  10   3   6         82.74        128.43        42.21 o
  11   3   6         10.46         -1.75         3.75 o
   0   4   6        400.11        539.19        18.85 o
   1   4   6         35.68         37.86         3.05 o
   2   4   6        353.16        382.42        16.03 o
   3   4   6        158.50        166.07         7.15 o
   4   4   6         11.25          4.33         4.54 o
   5   4   6         14.19         12.77         4.76 o
   6   4   6         59.73         62.98         7.36 o
   7   4   6         30.14         31.81         7.14 o
   8   4   6          5.09         -2.16         5.19 o
   9   4   6          0.74          4.54         5.19 o
  10   4   6          7.91          9.09         6.71 o
   1   5   6         56.49         56.90         5.35 o
   2   5   6        161.00        177.97        11.04 o
   3   5   6        158.31        167.79         9.96 o
   4   5   6         95.53         76.84         8.44 o
   5   5   6         20.74         15.37         7.57 o
   6   5   6         15.03          8.87         6.71 o
   7   5   6         20.64          7.79         8.22 o
   8   5   6         10.89          4.54         6.49 o
   9   5   6          0.35         -4.11         4.11 o
   0   6   6        102.29        136.80        12.12 o
   1   6   6        121.87        126.68        14.18 o
   2   6   6          8.27          1.30         8.22 o
   3   6   6          3.12          1.73         4.54 o
   4   6   6         24.53         12.55         6.71 o
   5   6   6         25.69          6.06         7.14 o
   6   6   6         11.57          0.00         5.41 o
   2   0   7      18628.64      18073.27        95.43 o
   4   0   7       2059.02       1733.48        32.20 o
   6   0   7        808.14        845.46        23.45 o
   8   0   7        231.70        263.79         8.45 o
  10   0   7          7.50          3.25         4.11 o
  12   0   7         41.35         46.96        10.60 o
   0   1   7       7314.30       8236.45       140.32 o
   1   1   7       1460.12       1363.48        28.84 o
   2   1   7        161.49        148.49         8.67 o
   3   1   7        660.05        580.80        22.93 o
   4   1   7        196.89        225.88         5.97 o
   5   1   7        263.05        294.33         7.58 o
   6   1   7        107.01        107.23         3.98 o
   7   1   7         30.82         26.66         3.68 o
   8   1   7        141.11        148.18         4.93 o
   9   1   7          2.25         -2.60         2.60 o
  10   1   7         80.62         95.56         6.43 o
  11   1   7          3.59         -0.52         3.05 o
  12   1   7          2.04          0.87         3.32 o
   1   2   7        371.24        314.76         7.20 o
   2   2   7       1932.01       1946.87        33.36 o
   3   2   7        477.58        523.19        45.88 o
   4   2   7        156.90        182.03         6.39 o
   5   2   7        214.44        273.20        19.17 o
   6   2   7        106.18        106.86         4.12 o
   7   2   7         84.45         82.28        20.24 o
   8   2   7        270.14        297.15         9.64 o
   9   2   7         17.27         -0.92         5.08 o
  10   2   7         27.96         28.33         4.74 o
  11   2   7          2.33         -0.65         3.20 o
  12   2   7          4.41          0.47         3.75 o
   0   3   7         44.64         48.92         4.11 o
   1   3   7        593.65        632.87        12.25 o
   2   3   7         88.87         77.01         6.71 o
   3   3   7          3.96          6.36         4.11 o
   4   3   7        410.79        440.44        16.91 o
   5   3   7        269.86        368.66        10.62 o
   6   3   7        173.62        194.00         5.20 o
   7   3   7        102.32        119.66         4.78 o
   8   3   7         70.14         83.74         7.68 o
   9   3   7          9.62          4.50         7.79 o
  10   3   7         79.52        121.98        26.95 o
  11   3   7          2.90          0.08         3.57 o
   1   4   7        119.40        145.64         4.76 o
   2   4   7         46.01         53.46         4.55 o
   3   4   7         28.41         37.44         4.54 o
   4   4   7         14.25         14.93         3.68 o
   5   4   7        143.60        164.10         7.14 o
   6   4   7         35.71         33.98         6.49 o
   7   4   7         50.98         42.20         6.93 o
   8   4   7         90.04         68.18         8.87 o
   9   4   7          0.56          2.16         4.54 o
  10   4   7          1.02          4.11         4.98 o
   0   5   7        138.80        160.85        10.82 o
   1   5   7        185.85        225.51        24.03 o
   2   5   7         35.83         20.13         9.52 o
   3   5   7        206.42        211.55        11.48 o
   4   5   7         41.98         49.56         7.57 o
   5   5   7         61.77         55.62         8.66 o
   6   5   7         52.91         47.18        10.17 o
   7   5   7         14.70          6.71         7.14 o
   8   5   7         34.58          1.95         7.36 o
   1   6   7         91.38        130.93        21.32 o
   2   6   7         18.93          1.95         6.49 o
   3   6   7         12.40          3.25         6.28 o
   4   6   7          5.61          4.11         5.84 o
   5   6   7          0.73         -1.51         4.98 o
   6   6   7          5.11         -2.81         4.33 o
   0   0   8      45372.92      56932.43       179.16 o
   2   0   8       1084.96        977.65        22.48 o
   4   0   8       2146.81       1904.80        33.96 o
   6   0   8        902.51        842.26        24.33 o
   8   0   8         62.47         69.48         4.98 o
  10   0   8          4.65          6.71         6.28 o
  12   0   8         10.66          4.54         6.28 o
   1   1   8        521.12        482.71         8.88 o
   2   1   8        351.59        349.97        10.50 o
   3   1   8        483.34        468.78        24.74 o
   4   1   8        130.67        144.58        13.86 o
   5   1   8         18.45         23.11         2.30 o
   6   1   8        167.78        180.56         4.74 o
   7   1   8          6.10         -0.65         3.06 o
   8   1   8        114.83        121.44         4.36 o
   9   1   8         28.14         13.91         4.22 o
  10   1   8        104.78        128.36         7.90 o
  11   1   8          1.33          0.48         3.11 o
  12   1   8         21.40         19.41         5.18 o
   0   2   8        325.37        299.48         8.26 o
   1   2   8        178.32        179.66         6.53 o
   2   2   8       1166.30       1224.82        19.63 o
   3   2   8        119.08        140.41        11.26 o
   4   2   8        659.90        720.02        15.50 o
   5   2   8        353.88        384.31        11.26 o
   6   2   8         58.97         62.17         4.33 o
   7   2   8         52.54         51.04        14.93 o
   8   2   8         53.88         58.34         3.51 o
   9   2   8         28.17         18.00        11.58 o
  10   2   8         93.87        113.25        27.49 o
  11   2   8         12.18          4.10         3.68 o
  12   2   8          0.73          1.92         7.90 o
   1   3   8        460.26        493.57        19.18 o
   2   3   8        318.78        348.29        11.59 o
   3   3   8        240.17        260.83         7.91 o
   4   3   8        298.50        324.82         8.49 o
   5   3   8         27.08         28.89         2.98 o
   6   3   8         32.47         36.78         3.36 o
   7   3   8        202.65        257.94        20.25 o
   8   3   8        303.73        409.21        62.70 o
   9   3   8         16.83          6.78         5.41 o
  10   3   8         32.54         28.93         5.52 o
  11   3   8          0.35         -2.74         2.98 o
   0   4   8        640.62        854.78        22.77 o
   1   4   8         34.98         40.31         5.84 o
   2   4   8        159.99        203.53         7.58 o
   3   4   8        216.87        226.95         9.10 o
   4   4   8        109.92        109.75         6.93 o
   5   4   8          9.72          8.44         4.11 o
   6   4   8          8.77         16.01         5.63 o
   7   4   8         14.26          7.14         7.14 o
   8   4   8         31.04         42.42         9.52 o
   9   4   8          3.01          3.03         5.63 o
  10   4   8         23.53         12.34         7.79 o
   1   5   8         78.98        106.13         6.81 o
   2   5   8         36.32         30.95         7.14 o
   3   5   8        120.68        113.43        10.61 o
   4   5   8         72.66         61.69         8.22 o
   5   5   8          2.07          3.25         4.76 o
   6   5   8         14.89          0.43         5.63 o
   8   5   8          2.63          3.25         5.19 o
   0   6   8         74.37        106.49        12.77 o
   1   6   8        166.76        182.72         9.08 o
   2   6   8         39.08         29.65         8.01 o
   3   6   8         18.98          6.93         7.36 o
   4   6   8          4.56          2.81         5.84 o
   5   6   8         71.45         45.02         8.44 o
   6   6   8         17.21          9.74         8.87 o
   2   0   9       1605.28       1370.63        27.15 o
   4   0   9        555.00        524.42        18.88 o
   6   0   9        574.92        538.19        19.09 o
   8   0   9        127.60        150.68         6.71 o
  10   0   9          5.12          8.01         6.06 o
  12   0   9         28.78         39.82        10.60 o
   0   1   9       7134.79       8070.42       147.85 o
   1   1   9       1146.87       1123.52        15.78 o
   2   1   9        983.37        989.88        24.61 o
   3   1   9        439.20        475.01        33.85 o
   4   1   9        290.02        316.28         8.54 o
   5   1   9         68.65         79.62         3.29 o
   6   1   9        383.12        396.86        11.55 o
   7   1   9         21.39         11.95         2.96 o
   8   1   9         20.14         14.80         2.65 o
   9   1   9         26.86         15.03         4.63 o
  10   1   9         42.39         61.47         7.68 o
  11   1   9          2.29          1.19         4.33 o
  12   1   9          9.69         12.65         4.54 o
   1   2   9         16.17         22.20         1.75 o
   2   2   9         93.44        123.46         8.55 o
   3   2   9        456.20        439.83        27.65 o
   4   2   9       1273.60       1421.62        37.22 o
   5   2   9          9.04          6.41         6.17 o
   6   2   9         99.53        107.27         3.98 o
   7   2   9         90.30         97.93        24.14 o
   8   2   9        497.64        639.78        41.29 o
   9   2   9         61.74         31.84        22.83 o
  10   2   9          0.15         -1.53         2.96 o
  11   2   9          1.85          0.02         2.80 o
  12   2   9          1.15          0.14         4.54 o
   0   3   9         30.78         27.70         3.68 o
   1   3   9        216.42        249.97         7.04 o
   2   3   9        235.28        270.84         7.91 o
   3   3   9         20.58         21.63         2.91 o
   4   3   9        426.10        428.42        12.64 o
   5   3   9        308.99        397.09        13.65 o
   6   3   9         34.06         35.19         3.33 o
   7   3   9         23.26         33.69         7.36 o
   8   3   9         38.46         39.75         9.20 o
   9   3   9         59.82         55.19        13.85 o
  10   3   9         48.35         59.18         6.71 o
  11   3   9          1.89         -0.22         3.24 o
   1   4   9         25.33         22.69         6.49 o
   2   4   9         43.73         50.00         5.19 o
   3   4   9         36.15         28.57         4.33 o
   4   4   9         28.98         38.74         4.98 o
   5   4   9          6.43         18.83         3.90 o
   6   4   9        138.48        138.77        10.17 o
   7   4   9         40.53         21.43         8.66 o
   8   4   9         34.17         42.85         9.52 o
   9   4   9         12.71          9.31         5.19 o
  10   4   9          8.50          6.49         6.06 o
   0   5   9        560.54        729.39        19.51 o
   1   5   9        233.56        271.13         9.95 o
   2   5   9        104.53        135.94         9.96 o
   3   5   9          5.13          0.22         6.92 o
   4   5   9        140.18        125.34        10.39 o
   5   5   9         20.66          7.36         8.66 o
   6   5   9          0.76          3.68         5.84 o
   7   5   9          4.36          1.51         4.98 o
   8   5   9          4.14          2.60         6.28 o
   1   6   9         85.89         92.35        11.90 o
   2   6   9         15.34         -1.95         6.93 o
   3   6   9         37.29         12.99         9.09 o
   4   6   9          5.67         -0.22         4.54 o
   5   6   9          5.02          1.51         4.76 o
   0   0  10      20254.17      22215.49       111.65 o
   2   0  10       2722.55       2342.96        36.14 o
   4   0  10        296.32        295.41        10.40 o
   6   0  10        619.91        662.79        21.04 o
   8   0  10         23.54         17.10         4.54 o
  10   0  10          6.37          7.14         4.98 o
  12   0  10          7.93          6.71         5.63 o
   1   1  10        841.22        754.18        11.20 o
   2   1  10       1409.74       1423.97        20.68 o
   3   1  10         68.13         62.96         2.98 o
   4   1  10        255.50        251.28         6.50 o
   5   1  10          7.80          8.12         2.14 o
   6   1  10        178.10        182.55         4.93 o
   7   1  10         16.07         15.71         6.17 o
   8   1  10        111.05        112.45         8.12 o
   9   1  10         20.50         15.90        12.01 o
  10   1  10        117.35        131.75         7.63 o
  11   1  10          4.56         -2.50         2.98 o
  12   1  10         28.79         15.09         4.83 o
   0   2  10       1024.15       1164.54        19.22 o
   1   2  10         45.39         56.30         2.23 o
   2   2  10       1328.25       1513.82        40.96 o
   3   2  10        195.77        196.89        22.85 o
   4   2  10       1229.29       1229.17        20.02 o
   5   2  10         97.01        143.73        11.04 o
   6   2  10         28.89         29.22         3.17 o
   7   2  10         21.89         19.22        10.06 o
   8   2  10        213.47        245.91        24.47 o
   9   2  10          5.85          9.51         3.66 o
  10   2  10         11.61         13.06        11.04 o
  11   2  10          1.17          2.70         3.52 o
  12   2  10         14.69         13.21         7.79 o
   1   3  10          2.24          0.96         5.73 o
   2   3  10        248.08        298.92         8.81 o
   3   3  10        505.59        567.91        14.18 o
   4   3  10        217.53        239.25        17.33 o
   5   3  10         47.44         54.38         7.79 o
   6   3  10         51.61         50.32         7.90 o
   7   3  10         31.08         31.22         4.83 o
   8   3  10        478.31        628.13       103.15 o
   9   3  10         53.05         59.52        10.61 o
  10   3  10         76.97        105.41        34.52 o
  11   3  10          5.29          5.52         4.36 o
   0   4  10        299.17        353.53        15.38 o
   1   4  10         51.76         54.05         3.90 o
   2   4  10         86.85         87.23         5.84 o
   3   4  10         49.89         35.50         5.41 o
   4   4  10         30.59         36.57         5.41 o
   5   4  10         53.65         63.42         8.44 o
   6   4  10         82.65         94.16         8.44 o
   7   4  10         22.08         11.47         6.49 o
   8   4  10         30.76         16.01         7.57 o
   9   4  10          1.95         -3.90         3.90 o
  10   4  10         21.27         12.98         7.36 o
   1   5  10        229.60        246.61         9.64 o
   2   5  10        142.00        156.09        10.82 o
   3   5  10        124.99        125.12        11.04 o
   4   5  10        181.00        177.75        12.56 o
   5   5  10          6.45         18.39         5.63 o
   6   5  10          7.24          2.38         4.76 o
   7   5  10         18.61         -0.43         6.49 o
   8   5  10         15.23          9.31         6.71 o
   0   6  10          2.05         -1.95         4.76 o
   1   6  10         48.01         72.85        14.72 o
   2   6  10         15.71          5.41         7.14 o
   3   6  10         20.25          2.16         8.22 o
   4   6  10         16.23          4.98         6.06 o
   5   6  10         20.60          5.84         5.19 o
   2   0  11        241.93        213.48         7.37 o
   4   0  11        497.89        467.95        18.66 o
   6   0  11       1025.86       1134.47        26.29 o
   8   0  11         12.12         -2.16         4.98 o
  10   0  11        260.96        322.45        14.51 o
  12   0  11         14.59          4.11         5.19 o
   0   1  11       4646.44       5006.52        47.56 o
   1   1  11        238.12        248.75         4.30 o
   2   1  11       2417.48       2669.52        28.32 o
   3   1  11       3161.40       3222.70        31.56 o
   4   1  11       1939.69       1962.28        24.78 o
   5   1  11          8.17          6.88         2.71 o
   6   1  11        186.16        189.35         4.97 o
   7   1  11        162.95        189.78         5.21 o
   8   1  11        640.58        767.08        25.91 o
   9   1  11         16.88          6.84         4.52 o
  10   1  11         96.22        130.41         8.16 o
  11   1  11          2.06         -0.75         2.80 o
  12   1  11          3.65         -0.65         3.06 o
   1   2  11        240.40        283.75         6.35 o
   2   2  11       1157.52       1342.26        43.09 o
   3   2  11       1141.85       1239.11       108.87 o
   4   2  11        468.35        505.61        17.35 o
   5   2  11         51.30         60.60         8.01 o
   6   2  11        175.46        218.15         6.28 o
   7   2  11         26.72         16.76         3.48 o
   8   2  11        108.84        121.04         5.10 o
   9   2  11         66.19         15.65         9.42 o
  10   2  11          7.29          4.76         3.83 o
  11   2  11          9.38         -0.64         3.75 o
  12   2  11         10.66          6.85         4.58 o
   0   3  11        728.02        882.31        24.96 o
   1   3  11         41.04         43.86         3.36 o
   2   3  11          6.42          6.75         3.00 o
   3   3  11        102.48        108.46         4.29 o
   4   3  11        185.30        195.57        17.00 o
   5   3  11        167.35        192.13         9.31 o
   6   3  11         19.10         14.17         8.12 o
   7   3  11          1.43          4.74         4.00 o
   8   3  11        231.36        308.08        45.80 o
   9   3  11         67.20         84.32        25.43 o
  10   3  11         26.89         38.72         6.93 o
  11   3  11          5.66          4.46        11.14 o
   1   4  11        243.37        290.70        16.57 o
   2   4  11        278.23        291.11         8.88 o
   3   4  11        210.52        227.81         8.01 o
   4   4  11         88.03         97.19         7.14 o
   5   4  11        273.82        321.61        13.86 o
   6   4  11        231.59        230.40        12.34 o
   7   4  11         13.62          8.66         8.01 o
   8   4  11         42.43         33.11         8.87 o
   9   4  11          2.39          1.73         6.06 o
  10   4  11         35.23         17.96         8.22 o
   0   5  11        295.20        340.47        15.16 o
   1   5  11         47.13         38.25        11.15 o
   2   5  11         26.02         31.60         9.96 o
   3   5  11        320.39        317.96        13.86 o
   4   5  11         31.68         30.95         7.36 o
   5   5  11         12.13         13.20         6.28 o
   6   5  11          8.08          2.16         5.41 o
   7   5  11          6.82         -2.38         5.63 o
   8   5  11        110.77         64.29         9.74 o
   1   6  11         30.03         32.69         5.96 o
   2   6  11         18.50          4.98         7.57 o
   3   6  11          2.68          1.08         5.41 o
   4   6  11         19.79          6.06         6.93 o
   5   6  11         19.36         -3.25         5.19 o
   0   0  12       3402.45       3325.10        43.56 o
   2   0  12       3906.18       3405.70        44.71 o
   4   0  12        507.04        465.75        18.44 o
   6   0  12        825.21        767.22        22.80 o
   8   0  12        909.27        972.32        22.35 o
  10   0  12          3.98         11.04         5.84 o
  12   0  12          8.88         11.90         6.06 o
   1   1  12        461.85        509.61        15.41 o
   2   1  12        231.17        236.79         6.36 o
   3   1  12        112.37        121.75         3.98 o
   4   1  12       3927.65       3885.79        34.65 o
   5   1  12         12.57         17.47         2.43 o
   6   1  12        237.28        264.79         9.96 o
   7   1  12         61.09         58.41         7.47 o
   8   1  12         12.78         19.32         5.41 o
   9   1  12          8.97          3.56         6.92 o
  10   1  12        424.14        572.08        69.65 o
  11   1  12          1.75         -0.07         2.96 o
  12   1  12          4.18          5.38         3.94 o
   0   2  12        320.09        357.13        13.98 o
   1   2  12        282.49        324.71         9.51 o
   2   2  12        933.59        988.12        42.60 o
   3   2  12        892.77        969.27        41.49 o
   4   2  12        760.79        861.67        16.65 o
   5   2  12          2.24          1.77         2.92 o
   6   2  12        195.82        199.93         5.35 o
   7   2  12         34.77         33.14        14.39 o
   8   2  12        639.22        685.40        58.32 o
   9   2  12         29.20          9.30         4.06 o
  10   2  12         45.76         60.16         7.11 o
  11   2  12          8.26          2.43         3.97 o
  12   2  12         40.15         40.20         6.22 o
   1   3  12        219.33        260.44        19.17 o
   2   3  12         84.32        100.30         9.85 o
   3   3  12         42.67         44.94         3.97 o
   4   3  12        148.94        147.14        11.26 o
   5   3  12          2.74          6.71         2.30 o
   6   3  12         52.20         47.95         3.48 o
   7   3  12          2.28          6.11         3.75 o
   8   3  12          2.63         -2.32         4.05 o
   9   3  12         12.45          8.50         5.42 o
  10   3  12        201.79        267.93        75.02 o
  11   3  12         30.15         30.44        17.10 o
   0   4  12         18.89         23.81         4.98 o
   1   4  12        126.29        150.39         7.14 o
   2   4  12        751.59       1032.58        24.30 o
   3   4  12        321.48        346.81        14.51 o
   4   4  12         69.08        103.68         6.93 o
   5   4  12          1.25         -1.08         4.76 o
   6   4  12         68.03         54.76         9.52 o
   7   4  12          8.19          4.98         6.28 o
   8   4  12          2.55          2.38         5.41 o
   9   4  12         12.71         -4.11         7.79 o
  10   4  12          5.14          2.81         5.63 o
   1   5  12         81.06         78.75        12.12 o
   2   5  12         15.04         13.42         6.06 o
   3   5  12         43.97         31.17         9.96 o
   4   5  12         28.53         15.37         8.01 o
   5   5  12          2.87         -4.33         4.33 o
   6   5  12          7.35         -3.25         4.98 o
   7   5  12          1.65         -0.22         4.54 o
   8   5  12         13.86          4.33         6.92 o
   0   6  12          2.39          7.57         6.71 o
   1   6  12         32.41         14.52         8.33 o
   2   6  12         87.65         67.10         9.96 o
   3   6  12          8.02         -4.33         5.63 o
   4   6  12         23.31         21.42        10.39 o
   5   6  12          1.21         -0.43         4.76 o
   2   0  13        873.31        842.38        22.18 o
   4   0  13        498.90        574.35        19.52 o
   6   0  13       2852.93       3024.95        41.78 o
   8   0  13        485.61        532.95        17.56 o
  10   0  13         26.24         38.09         7.79 o
  12   0  13          8.67          9.09         6.28 o
   0   1  13         20.21         18.56         2.30 o
   1   1  13        412.80        385.41         8.54 o
   2   1  13        183.16        201.08         5.73 o
   3   1  13          3.44          3.12         6.71 o
   4   1  13       1142.44       1140.22        19.30 o
   5   1  13          3.77          1.67         1.91 o
   6   1  13         88.71         91.35         3.83 o
   7   1  13         11.54         13.27         2.75 o
   8   1  13        652.19        781.29        46.19 o
   9   1  13         50.60         39.23         9.74 o
  10   1  13         34.93         49.11         6.25 o
  11   1  13          0.08          3.75         3.20 o
  12   1  13         10.70         14.20         4.88 o
   1   2  13        270.40        362.99        14.43 o
   2   2  13        124.18        161.32         4.59 o
   3   2  13        707.21        819.94        52.96 o
   4   2  13       1117.68       1226.67        19.75 o
   5   2  13        457.14        566.64        71.42 o
   6   2  13        714.82        815.65        34.49 o
   7   2  13          2.21          0.25         3.12 o
   8   2  13         14.76          2.65         4.52 o
   9   2  13          2.27         -1.64         2.75 o
  10   2  13          3.44          1.63         3.46 o
  11   2  13          6.64         -1.06         3.90 o
   0   3  13        302.19        331.26        10.83 o
   1   3  13        256.28        307.11        13.43 o
   2   3  13         58.35         69.54         7.90 o
   3   3  13        651.37        806.40        16.24 o
   4   3  13        197.62        219.64        18.08 o
   5   3  13         22.11         23.23         3.57 o
   6   3  13         55.84         39.03        11.04 o
   7   3  13          1.34          2.23         3.59 o
   8   3  13        232.65        297.34        48.72 o
   9   3  13         18.84         13.55         5.95 o
  10   3  13          4.87         10.44         5.57 o
  11   3  13          4.16          2.30         3.68 o
   1   4  13        179.55        218.80        10.18 o
   2   4  13         50.26         72.72         5.84 o
   3   4  13         40.03         37.66         4.54 o
   4   4  13         22.70         15.15         8.44 o
   5   4  13        115.86        131.61        10.17 o
   6   4  13        284.85        278.73        13.86 o
   7   4  13          0.54         -3.68         4.54 o
   8   4  13          1.38         -3.90         4.54 o
   9   4  13         19.67          6.49         6.93 o
   0   5  13         19.86          8.22         8.44 o
   1   5  13         55.56         52.90         6.71 o
   2   5  13         60.82         69.69         7.58 o
   3   5  13        163.27        202.21        13.21 o
   4   5  13         83.91         52.60         8.22 o
   5   5  13          1.81         -1.51         4.11 o
   6   5  13         12.46          0.00         5.19 o
   7   5  13         21.50          7.57         7.14 o
   8   5  13         75.75         22.08         8.66 o
   1   6  13        105.62         86.75        10.50 o
   2   6  13         41.06         55.84        11.69 o
   3   6  13         27.08          2.81         6.49 o
   4   6  13         17.59          2.16         6.28 o
   0   0  14       6726.10       7486.76        67.09 o
   2   0  14       5190.12       5458.78        57.54 o
   4   0  14        458.03        442.35        18.43 o
   6   0  14        673.06        670.12        21.04 o
   8   0  14          4.46          2.16         3.46 o
  10   0  14         24.61         26.62         6.93 o
  12   0  14         17.37         20.13         6.93 o
   1   1  14         10.94          8.65         2.66 o
   2   1  14        452.07        467.44        13.18 o
   3   1  14          8.12          4.21         2.43 o
   4   1  14         91.04         86.73         3.90 o
   5   1  14        127.74        146.57         4.51 o
   6   1  14        456.48        423.50        11.65 o
   7   1  14         79.84         82.18         4.55 o
   8   1  14         19.89         21.68         2.96 o
   9   1  14         42.20         26.78         5.33 o
  10   1  14        194.33        285.21        10.33 o
  11   1  14          2.63          2.58         5.30 o
  12   1  14          2.99          4.81         4.44 o
   0   2  14        221.26        263.78         6.58 o
   1   2  14        115.25        143.51         7.20 o
   2   2  14        876.75        936.55        17.58 o
   3   2  14        115.38        135.19        16.56 o
   4   2  14        320.67        375.89        11.62 o
   5   2  14         44.32         45.49         6.06 o
   6   2  14        122.32        124.21         5.35 o
   7   2  14         15.31          7.57         2.91 o
   8   2  14         55.56         59.87        13.20 o
   9   2  14          1.72         -0.93         2.80 o
  10   2  14          4.06          4.59         4.65 o
  11   2  14          9.80          2.60         4.04 o
   1   3  14        259.56        301.60        13.21 o
   2   3  14        152.04        169.63         5.05 o
   3   3  14         75.86         81.04        16.88 o
   4   3  14        107.61        127.86        13.75 o
   5   3  14        106.93        102.73         7.58 o
   6   3  14        129.27        122.77        24.03 o
   7   3  14          7.67          8.37         4.54 o
   8   3  14         55.07         61.08        10.50 o
   9   3  14         35.24         34.75         5.61 o
  10   3  14         67.34        121.95        46.64 o
   0   4  14         59.10         54.11         5.19 o
   1   4  14         61.84         83.54        14.61 o
   2   4  14        170.33        209.59         7.79 o
   3   4  14         45.25         36.79         4.76 o
   4   4  14          2.87         -3.46         4.54 o
   5   4  14          9.86          7.57         6.71 o
   6   4  14         92.16         97.19         9.74 o
   7   4  14         16.48          4.33         6.93 o
   8   4  14          1.23         -0.22         3.46 o
   9   4  14          6.55          3.68         5.84 o
   1   5  14         33.69         34.37         8.22 o
   2   5  14         10.58          1.51         6.28 o
   3   5  14         21.41         22.07        10.82 o
   4   5  14        109.97         65.59        12.34 o
   5   5  14          3.05          0.00         4.33 o
   6   5  14         18.17          1.30         6.28 o
   7   5  14         17.51          5.19         6.71 o
   0   6  14         90.26         53.46        10.17 o
   1   6  14        102.35         83.69        20.02 o
   2   6  14         15.09          0.22         7.14 o
   3   6  14         21.59         19.04         7.57 o
   4   6  14         22.49          4.76         7.79 o
   2   0  15       1979.62       2013.67        36.05 o
   4   0  15        771.60        717.55        21.49 o
   6   0  15        598.55        638.02        19.73 o
   8   0  15        138.99        161.29         6.49 o
  10   0  15          7.12         -2.81         2.81 o
  12   0  15          3.85          3.03         4.76 o
   0   1  15       1151.13       1265.52        26.22 o
   1   1  15        156.29        171.98         8.16 o
   2   1  15       1086.17       1146.53        34.26 o
   3   1  15         24.79         16.94         3.14 o
   4   1  15         61.18         65.57         3.48 o
   5   1  15          4.83          2.51         2.18 o
   6   1  15        102.47         96.52         4.22 o
   7   1  15         12.85          7.30         2.98 o
   8   1  15         72.48         59.25        14.50 o
   9   1  15          1.09         -2.48         2.49 o
  10   1  15         12.61          9.63         4.68 o
  11   1  15          0.54          0.95         2.86 o
  12   1  15          1.09          1.27         3.17 o
   1   2  15        147.18        176.02        10.94 o
   2   2  15        408.90        502.44        38.58 o
   3   2  15         11.07         10.66         2.59 o
   4   2  15        136.04        146.80        12.99 o
   5   2  15          9.93         13.28         4.54 o
   6   2  15        252.77        270.90        18.73 o
   7   2  15         37.42         30.19         2.91 o
   8   2  15         75.73         93.04         8.01 o
   9   2  15         15.87          2.80         4.54 o
  10   2  15         44.19         48.04         9.31 o
  11   2  15          7.30         -2.60         3.37 o
   0   3  15         35.85         42.20         5.19 o
   1   3  15        176.70        183.38         9.74 o
   2   3  15        175.06        179.44         6.71 o
   3   3  15          0.80          1.08         2.55 o
   4   3  15         30.64         34.29        13.20 o
   5   3  15        315.20        381.62        25.34 o
   6   3  15        179.97        209.51        11.48 o
   7   3  15          7.30          5.73         3.94 o
   8   3  15         50.53         51.39         7.90 o
   9   3  15         16.84         23.40         5.20 o
  10   3  15         10.98         19.54         5.08 o
   1   4  15         11.99          4.95         3.27 o
   2   4  15        153.41        156.75         6.93 o
   3   4  15         36.30         17.31         7.14 o
   4   4  15         37.37         27.92         7.36 o
   5   4  15          4.12          8.44         6.28 o
   6   4  15        129.25        108.02        10.61 o
   7   4  15         24.98          3.03         6.28 o
   8   4  15         19.86          7.57         6.49 o
   9   4  15          0.20         -3.03         4.33 o
   0   5  15         69.51         69.26         8.87 o
   1   5  15         51.20         45.66         7.14 o
   2   5  15          0.05          1.95         5.19 o
   3   5  15         56.54         73.80        10.17 o
   4   5  15         27.52         26.84         7.36 o
   5   5  15         14.78          4.54         6.49 o
   6   5  15          0.87          2.16         5.63 o
   7   5  15         10.19          0.65         6.71 o
   2   6  15         27.05         15.58        10.17 o
   3   6  15          3.35         -3.68         6.06 o
   4   6  15          9.14         13.63         8.22 o
   0   0  16       1149.01        998.20        26.11 o
   2   0  16        334.21        287.82        10.40 o
   4   0  16        743.50        762.30        22.36 o
   6   0  16        434.24        462.71        16.69 o
   8   0  16        130.50        134.44         9.09 o
  10   0  16          0.64          0.65         4.33 o
  12   0  16          0.16          0.87         3.90 o
   1   1  16        242.31        234.10        14.82 o
   2   1  16        216.61        220.27         6.50 o
   3   1  16        155.30        156.57         4.74 o
   4   1  16         26.93         29.89         2.52 o
   5   1  16          2.36         -0.73         2.13 o
   6   1  16         57.39         73.28         3.52 o
   7   1  16          7.42          2.08         2.38 o
   8   1  16         13.74         22.70         7.68 o
   9   1  16          1.75          2.88         2.98 o
  10   1  16         10.16          8.33         4.11 o
  11   1  16          1.15         -0.18         2.96 o
   0   2  16        183.07        220.52         5.95 o
   1   2  16         20.58         13.82         3.52 o
   2   2  16        448.26        523.31        13.33 o
   3   2  16        101.16        119.00         4.56 o
   4   2  16          0.20          2.76         2.36 o
   5   2  16         77.78         76.40        14.07 o
   6   2  16        211.56        255.85         6.66 o
   7   2  16         21.96         10.03         7.90 o
   8   2  16         17.39         14.16         5.19 o
   9   2  16          1.22         -2.39         2.39 o
  10   2  16         67.90         92.49         7.58 o
  11   2  16          5.47          0.87         3.57 o
   1   3  16        400.83        436.89        17.12 o
   2   3  16        135.81        154.54         9.63 o
   3   3  16          8.04          3.27         2.49 o
   4   3  16         79.69         79.13        10.17 o
   5   3  16         10.66         11.66         2.81 o
   6   3  16         38.10         21.97         9.20 o
   7   3  16         30.52         37.07         5.39 o
   8   3  16         22.10         36.59         5.30 o
   9   3  16         16.17          6.13         5.20 o
  10   3  16         32.58         44.29        18.40 o
   0   4  16          1.46          6.06         3.90 o
   1   4  16         42.09         51.15        10.82 o
   2   4  16         90.46         99.14         8.44 o
   3   4  16          0.74         -0.65         4.11 o
   4   4  16         52.45         45.67         7.14 o
   5   4  16         11.14          2.16         5.19 o
   6   4  16         30.42         45.23         9.96 o
   7   4  16         12.64          3.90         5.19 o
   8   4  16          1.17          1.30         4.33 o
   9   4  16          0.22         -1.95         4.11 o
   1   5  16          9.24         -1.86         6.28 o
   2   5  16         50.05         65.36         7.79 o
   3   5  16         52.20         55.19         9.52 o
   4   5  16          2.78          1.73         4.33 o
   5   5  16          1.71         -4.54         4.54 o
   6   5  16          3.33         -3.68         3.68 o
   7   5  16          4.84         -2.60         4.54 o
   0   6  16          2.00          0.00         5.19 o
   2   6  16         16.15          2.38         7.57 o
   3   6  16          0.68          9.95         7.14 o
   2   0  17        970.20       1009.47        26.08 o
   4   0  17        447.84        511.38        17.99 o
   6   0  17        375.83        428.37        15.82 o
   8   0  17          2.57          1.51         3.68 o
  10   0  17         18.12         20.13         5.63 o
   0   1  17        600.23        599.50        27.45 o
   1   1  17        150.28        163.94        14.47 o
   2   1  17         89.67        101.38         8.98 o
   3   1  17         17.65         13.20         3.57 o
   4   1  17          9.56          8.55         2.21 o
   5   1  17          3.75          3.79         1.99 o
   6   1  17         36.61         37.31         4.33 o
   7   1  17         77.72         88.12         4.21 o
   8   1  17         14.11          9.23         3.72 o
   9   1  17          4.51          2.65         2.96 o
  10   1  17          4.86          0.39         3.44 o
  11   1  17          2.93          6.06         3.67 o
   1   2  17         51.61         53.54         2.97 o
   2   2  17         92.31        103.77         4.05 o
   3   2  17         13.72         18.56         3.90 o
   4   2  17         35.27         42.01         3.36 o
   5   2  17        160.06        169.47        34.10 o
   6   2  17        135.42        151.17         6.49 o
   7   2  17         32.27         25.43        13.63 o
   8   2  17        108.21        170.16         8.12 o
   9   2  17          9.78          5.93         5.19 o
  10   2  17          3.95          6.24         3.94 o
  11   2  17          1.27          1.61         5.84 o
   0   3  17        167.85        176.25         8.44 o
   1   3  17        321.19        374.81        21.77 o
   2   3  17         29.52         25.64         3.07 o
   3   3  17          3.08          1.75         4.22 o
   4   3  17        131.75        149.95        11.58 o
   5   3  17         27.94         31.48         7.47 o
   6   3  17         10.04          2.96         8.33 o
   7   3  17          8.51         14.80         4.88 o
   8   3  17         25.93         26.77         7.03 o
   9   3  17          6.73          3.43         6.38 o
  10   3  17         11.15         16.65         5.56 o
   1   4  17         22.83         12.44         5.82 o
   2   4  17         51.77         44.80         7.14 o
   3   4  17          9.02          1.51         5.41 o
   4   4  17         14.22          9.09         8.44 o
   5   4  17          1.64         -3.25         4.54 o
   6   4  17          3.28          4.98         5.63 o
   7   4  17         15.70          3.46         6.28 o
   8   4  17         16.86         17.31         5.84 o
   9   4  17          0.17         -1.95         3.90 o
   0   5  17         82.99         76.62         9.74 o
   1   5  17         55.69         22.12         7.17 o
   2   5  17          6.61         -1.73         5.19 o
   3   5  17         11.10         10.39         5.84 o
   4   5  17         19.45         -0.43         5.63 o
   5   5  17          2.22          6.06         5.19 o
   6   5  17         19.74          7.57         6.71 o
   1   6  17         36.72         10.04        19.48 o
   2   6  17          2.41          8.22         6.28 o
   0   0  18       1409.62       1318.59        30.05 o
   2   0  18        125.63        121.46         6.06 o
   4   0  18        160.26        174.74         6.50 o
   6   0  18         48.43         42.64         4.98 o
   8   0  18         21.55         29.43         6.71 o
  10   0  18          1.77          3.03         4.76 o
   1   1  18        239.80        242.75        24.79 o
   2   1  18        534.85        618.89        14.34 o
   3   1  18          7.20          3.31         2.18 o
   4   1  18         76.42         73.38         3.59 o
   5   1  18         43.82         54.40         3.29 o
   6   1  18         37.27         39.01         3.24 o
   7   1  18          1.60          0.20         2.28 o
   8   1  18        121.49        132.01         6.71 o
   9   1  18          0.90         -1.56         2.16 o
  10   1  18          0.95          1.85         2.80 o
  11   1  18          1.08          2.33         3.13 o
   0   2  18          6.57          4.98         2.55 o
   1   2  18         36.71         40.17         4.06 o
   2   2  18         28.86         29.65         2.91 o
   3   2  18         12.92          9.32         2.14 o
   4   2  18         72.35         82.55         3.90 o
   5   2  18          1.62          3.05         2.65 o
   6   2  18         13.61         15.69         2.37 o
   7   2  18          4.50          2.64         2.83 o
   8   2  18         16.74         20.41         4.28 o
   9   2  18          6.15         -0.46         3.48 o
  10   2  18          3.89          1.21         3.44 o
   1   3  18          8.82          0.57         5.09 o
   2   3  18         16.52         16.82         3.01 o
   3   3  18         57.61         55.87         3.90 o
   4   3  18         80.76         99.67        14.94 o
   5   3  18         58.31         91.05         6.19 o
   6   3  18         15.69          7.25         4.44 o
   7   3  18         63.89         76.40        13.64 o
   8   3  18        173.69        205.00        40.27 o
   9   3  18          4.12          2.01         3.44 o
  10   3  18          2.48          4.72         3.90 o
   0   4  18        875.47       1122.98        25.17 o
   1   4  18         22.05          4.98         4.87 o
   2   4  18         31.16         39.17         7.14 o
   3   4  18         12.12          7.36         6.06 o
   4   4  18          4.55          6.28         5.41 o
   5   4  18          7.15         -1.95         5.84 o
   6   4  18         13.02          8.01         6.71 o
   7   4  18          4.32         -3.68         3.68 o
   8   4  18          0.22          1.08         4.98 o
   1   5  18         30.83          7.12         5.58 o
   2   5  18          3.39          0.87         4.54 o
   3   5  18         53.56         31.81         9.52 o
   4   5  18         15.33          0.43         6.71 o
   5   5  18          3.43         -4.33         4.33 o
   6   5  18          4.40         -0.22         5.41 o
   0   6  18         85.56         22.94        10.82 o
   1   6  18          9.09         -3.57         3.57 o
   2   0  19         36.14         40.69         4.11 o
   4   0  19         38.80         39.39         4.11 o
   6   0  19         49.40         51.29         5.41 o
   8   0  19         21.52         14.07         5.41 o
  10   0  19          4.06          3.68         4.54 o
   0   1  19        210.90        206.58         6.06 o
   1   1  19         21.39         34.72         8.71 o
   2   1  19         95.89         85.11         3.98 o
   3   1  19         14.96         18.28         7.68 o
   4   1  19         48.54         47.72         3.05 o
   5   1  19         47.21         65.00         3.52 o
   6   1  19         47.45         52.70         3.36 o
   7   1  19         72.13         91.56        10.82 o
   8   1  19          1.70          1.11         2.80 o
   9   1  19          0.47          1.01         2.43 o
  10   1  19         20.34         13.90         5.76 o
  11   1  19          0.70          2.82         4.65 o
   1   2  19         23.11         20.24         4.65 o
   2   2  19         48.52         46.01         3.11 o
   3   2  19          4.79          4.65         2.30 o
   4   2  19         87.09        100.92         4.65 o
   5   2  19         88.07         90.19        13.75 o
   6   2  19          8.79          6.49         4.16 o
   7   2  19          3.72          2.01         3.22 o
   8   2  19         11.56         30.84         6.17 o
   9   2  19          2.12         -0.19         3.17 o
  10   2  19          5.08         -1.08         3.67 o
   0   3  19        111.18        127.51         7.58 o
   1   3  19        148.21        167.21         5.49 o
   2   3  19         28.59         36.51         3.33 o
   3   3  19          2.35          0.66         2.21 o
   4   3  19         51.78         56.58         7.47 o
   5   3  19         23.75         22.90         5.52 o
   6   3  19         35.16         27.72         5.41 o
   7   3  19         30.23         35.06         5.19 o
   8   3  19          3.74          6.45         4.52 o
   9   3  19          9.91          2.66         4.31 o
   1   4  19         35.59         21.35        15.91 o
   2   4  19         19.95          6.71         5.84 o
   3   4  19          7.54         -1.08         5.19 o
   4   4  19          3.91         -2.60         4.33 o
   5   4  19          1.91         -4.11         4.11 o
   6   4  19         54.38         61.03        11.04 o
   7   4  19         24.05         12.34         9.52 o
   8   4  19          3.06          0.43         4.98 o
   0   5  19         32.21          9.74         6.93 o
   1   5  19         17.46          1.97         5.52 o
   2   5  19          1.56          2.60         4.54 o
   3   5  19         15.56          2.38         6.49 o
   4   5  19          4.59         -1.95         4.76 o
   5   5  19          0.12         -0.65         5.19 o
   6   5  19          1.55          2.81         5.84 o
   0   0  20       4120.66       4772.70        54.98 o
   2   0  20        297.78        322.80        15.38 o
   4   0  20         99.59        106.72         5.63 o
   6   0  20          7.90          9.09         4.54 o
   8   0  20          2.80          0.43         4.54 o
  10   0  20         11.15         11.04         6.92 o
   1   1  20          3.47          5.31         1.72 o
   2   1  20         20.88         27.35         2.92 o
   3   1  20          5.67          0.16         3.57 o
   4   1  20         70.69         61.87         4.55 o
   5   1  20         20.92         10.96         4.65 o
   6   1  20        187.25        189.30         7.58 o
   7   1  20         29.06         25.42         5.08 o
   8   1  20         40.81         51.28         6.82 o
   9   1  20          1.67         -0.04         2.49 o
  10   1  20          3.98          0.16         4.33 o
  11   1  20         12.01          8.07         4.74 o
   0   2  20        602.29        711.60        14.64 o
   1   2  20          5.52          7.91         1.96 o
   2   2  20          9.79          9.66         2.65 o
   3   2  20         14.33         24.49         9.09 o
   4   2  20         39.39         46.08         2.98 o
   5   2  20          3.39          6.02         3.32 o
   6   2  20          4.76          5.89         3.44 o
   7   2  20         12.59         15.16         6.49 o
   8   2  20          1.88          2.46         2.43 o
   9   2  20          0.06         -1.27         2.80 o
  10   2  20          3.43          6.54         3.79 o
   1   3  20        139.79        155.89        15.15 o
   2   3  20         13.93         17.32         2.74 o
   3   3  20          3.64          0.00         2.52 o
   4   3  20          2.13          2.48         2.59 o
   5   3  20         14.71         15.14         4.34 o
   6   3  20         63.46         62.14         7.36 o
   7   3  20         12.72         12.03         5.30 o
   8   3  20         21.73         28.95         5.28 o
   9   3  20          1.39          5.03         3.42 o
   0   4  20         25.58          8.22         6.93 o
   1   4  20         18.29          9.47         5.08 o
   2   4  20         73.36         69.69         8.44 o
   3   4  20         10.10          2.38         5.63 o
   4   4  20          5.31          2.38         5.19 o
   5   4  20          1.54          1.73         5.19 o
   6   4  20          4.36         -0.87         5.19 o
   7   4  20          1.59         -0.43         4.98 o
   8   4  20          0.23          3.25         4.98 o
   1   5  20          3.19         -1.99         3.13 o
   2   5  20          0.02         -0.43         3.68 o
   3   5  20          5.11         -3.68         3.90 o
   4   5  20          5.67         -3.46         4.11 o
   5   5  20          1.75         -5.19         6.06 o
   2   0  21         94.57        113.65         6.28 o
   4   0  21         98.31         88.54         5.63 o
   6   0  21         78.49         87.88         8.01 o
   8   0  21         81.83         97.40         8.87 o
  10   0  21          9.98         14.72         6.28 o
   0   1  21         88.93         96.21         7.58 o
   1   1  21         38.14         34.24         2.37 o
   2   1  21         17.85         10.93         2.49 o
   3   1  21         40.06         36.34         3.29 o
   4   1  21        141.94        148.09         9.74 o
   5   1  21         71.38         74.88         7.68 o
   6   1  21         80.46         84.55         5.97 o
   7   1  21         10.96         13.96         3.75 o
   8   1  21          0.93         -0.01         2.52 o
   9   1  21          0.14         -2.78         3.03 o
  10   1  21          0.50         -0.06         2.60 o
   1   2  21         91.85         87.30         5.22 o
   2   2  21          2.81          2.08         2.43 o
   3   2  21          3.04          4.04         7.36 o
   4   2  21         14.55         20.90         2.45 o
   5   2  21         28.68         50.13        15.69 o
   6   2  21          2.13          1.51         2.91 o
   7   2  21          0.96          2.68         3.13 o
   8   2  21         10.41          4.07         3.43 o
   9   2  21          2.25         -1.95         3.57 o
  10   2  21         11.57          4.51         4.41 o
   0   3  21        217.64        258.99        13.64 o
   1   3  21         14.65         17.56         9.09 o
   2   3  21         28.24         43.34         8.98 o
   3   3  21          6.30          1.82         2.96 o
   4   3  21          7.75          9.85         4.97 o
   5   3  21          6.97          3.82         4.10 o
   6   3  21          2.80          1.07         3.44 o
   7   3  21         20.89         13.22         7.36 o
   8   3  21          0.65          3.86         3.72 o
   9   3  21          1.48         -2.67         2.67 o
   1   4  21         23.99          9.09         5.30 o
   2   4  21         29.07         25.75         6.28 o
   3   4  21          3.32         -0.65         3.46 o
   4   4  21         38.36         20.99         8.01 o
   5   4  21         43.49         33.55         8.44 o
   6   4  21          2.78          6.06         6.28 o
   7   4  21          1.38         -2.60         4.33 o
   0   5  21          3.27         -3.90         3.90 o
   1   5  21          3.15         -2.86         2.92 o
   2   5  21         10.32          4.98         5.41 o
   3   5  21         28.47          0.65         6.06 o
   4   5  21          0.90         -2.60         4.33 o
   5   5  21          0.23         -0.43         4.76 o
   0   0  22       1418.54       1823.82        33.93 o
   2   0  22        136.82        159.13         7.14 o
   4   0  22         88.98         98.71         6.06 o
   6   0  22        116.43        135.73        10.82 o
   8   0  22         19.04         20.13         8.66 o
  10   0  22          8.45         13.63         6.06 o
   1   1  22         33.04         31.81         6.00 o
   2   1  22        101.49        103.36         5.09 o
   3   1  22         17.57         19.63         8.98 o
   4   1  22         25.55         25.08         3.46 o
   5   1  22         36.64         42.07        11.90 o
   6   1  22          7.36          4.71         3.17 o
   7   1  22          6.86          5.77         3.63 o
   8   1  22          1.34          1.10         1.97 o
   9   1  22          1.39         -2.00         2.00 o
  10   1  22         18.46         37.24         5.33 o
   0   2  22          9.34         20.79         3.57 o
   1   2  22         23.99         21.33         7.50 o
   2   2  22        124.13        131.34         4.83 o
   3   2  22          4.57          2.79         2.43 o
   4   2  22         29.96         46.13         5.41 o
   5   2  22          2.21         -0.97         3.14 o
   6   2  22         11.19          8.66         4.00 o
   7   2  22          0.21         -0.13         2.52 o
   8   2  22          3.23         -0.07         2.74 o
   9   2  22          0.06         -1.20         3.46 o
   1   3  22        134.64        122.90        13.75 o
   2   3  22        100.91        134.27        21.97 o
   3   3  22          1.63         -0.03         2.74 o
   4   3  22          3.55          7.25         3.59 o
   5   3  22          1.85         -0.11         2.45 o
   6   3  22         10.93         16.19         4.56 o
   7   3  22          5.22         -1.55         3.48 o
   8   3  22          8.91         11.02         5.15 o
   0   4  22        111.63        106.07        10.61 o
   1   4  22         12.45         -2.79         3.51 o
   2   4  22         10.95          3.68         5.84 o
   3   4  22          1.98          6.71         5.41 o
   4   4  22         19.05          9.09         7.14 o
   5   4  22          1.93          1.51         4.76 o
   6   4  22         29.92         27.05         7.79 o
   7   4  22          0.28          3.25         5.19 o
   1   5  22          0.72         -2.59         2.59 o
   2   5  22         19.56          4.11         6.28 o
   3   5  22         10.48          4.76         5.41 o
   4   5  22          1.82         -1.51         4.98 o
   2   0  23        122.77        135.96         6.93 o
   4   0  23        138.00        142.02         6.71 o
   6   0  23        181.00        217.38        11.91 o
   8   0  23          0.56          1.30         3.46 o
  10   0  23          1.98          1.73         4.33 o
   0   1  23        419.29        409.82        19.18 o
   1   1  23         13.01          4.65         2.81 o
   2   1  23         66.18         58.86         3.59 o
   3   1  23          9.28          6.79         5.19 o
   4   1  23         37.55         41.08         3.05 o
   5   1  23         48.04         58.48         4.74 o
   6   1  23         32.27         33.91         8.33 o
   7   1  23          5.38          2.69         3.01 o
   8   1  23          0.85          1.39         2.70 o
   9   1  23          1.66         -1.22         2.67 o
  10   1  23          9.59          6.22         4.74 o
   1   2  23         96.49         98.28         6.43 o
   2   2  23        132.14        139.46         5.63 o
   3   2  23          5.93          5.63         6.38 o
   4   2  23         15.57         17.02         7.79 o
   5   2  23         66.69         53.80         5.43 o
   6   2  23         80.51        102.18         9.52 o
   7   2  23         18.64         11.06         4.87 o
   8   2  23         24.79         35.65        10.17 o
   9   2  23          1.08         -2.60         2.70 o
   0   3  23        591.32        640.78        19.73 o
   1   3  23        104.42        100.73        18.72 o
   2   3  23        119.63        142.63        34.85 o
   3   3  23         23.71         19.99        10.60 o
   4   3  23         33.27         29.39         4.47 o
   5   3  23         85.13        103.40        28.25 o
   6   3  23          9.23          3.75         7.14 o
   7   3  23          5.49          6.30         4.11 o
   8   3  23          3.57          5.81         4.00 o
   1   4  23          0.23         -0.26         2.84 o
   2   4  23         19.68          0.65         5.19 o
   3   4  23          4.81         -3.46         3.46 o
   4   4  23         29.93         13.85         8.66 o
   5   4  23          4.77         -0.65         3.25 o
   6   4  23         17.44          6.71         7.79 o
   0   5  23         58.01          8.87         9.74 o
   1   5  23         14.91          0.96         3.90 o
   2   5  23         49.01         27.70         8.01 o
   3   5  23          9.52         -4.11         5.41 o
   0   0  24       2266.28       2695.14        39.25 o
   2   0  24         21.43         23.59         4.11 o
   4   0  24        207.19        220.22         7.80 o
   6   0  24         19.22         39.60         7.79 o
   8   0  24          1.95          3.90         4.54 o
  10   0  24         24.65         29.00         8.01 o
   1   1  24         27.52         27.73         3.37 o
   2   1  24        588.05        705.71        51.06 o
   3   1  24         14.48          9.00         2.37 o
   4   1  24        135.22        129.98         6.50 o
   5   1  24          8.24          7.90         5.73 o
   6   1  24         24.54         17.13         4.98 o
   7   1  24          5.68         -0.45         2.23 o
   8   1  24          1.89         -0.54         2.45 o
   9   1  24          4.15         -0.34         3.90 o
   0   2  24        949.23       1099.02        56.10 o
   1   2  24        125.41        132.69         3.66 o
   2   2  24         42.95         41.66         5.52 o
   3   2  24         33.21         41.85        16.56 o
   4   2  24         65.99         58.57         6.06 o
   5   2  24         27.02         29.39         5.28 o
   6   2  24         91.47         97.00        15.04 o
   7   2  24          6.28         -0.91         2.95 o
   8   2  24          5.14          5.22         4.65 o
   9   2  24          4.67          1.51         3.03 o
   1   3  24         21.06          1.11         5.63 o
   2   3  24         87.05         88.98        15.04 o
   3   3  24         11.71         -1.78         3.36 o
   4   3  24         36.48         35.94         5.52 o
   5   3  24          3.42          1.84         3.37 o
   6   3  24          0.81          0.11         2.75 o
   7   3  24         35.70         28.64        11.69 o
   8   3  24          1.03          0.87         4.44 o
   0   4  24         50.30         35.06         8.22 o
   2   4  24          6.70          0.43         3.68 o
   3   4  24          4.93         -0.87         4.54 o
   4   4  24         31.40          5.63         8.87 o
   5   4  24         24.07         -0.87         8.22 o
   6   4  24          3.73          2.60         4.76 o
   1   5  24          1.77          0.54         3.29 o
   2   5  24         73.84         12.12        12.55 o
   3   5  24         35.82          2.16         7.79 o
   2   0  25        104.72        104.34         6.06 o
   4   0  25        157.97        155.01         9.96 o
   6   0  25          7.19          4.54         5.19 o
   8   0  25         37.14         59.73        10.60 o
   0   1  25        213.37        242.00        11.80 o
   1   1  25         15.14         14.44         1.95 o
   2   1  25        221.58        221.03         8.66 o
   3   1  25         20.36          8.67         5.30 o
   4   1  25        178.61        170.56         7.41 o
   5   1  25          0.55          3.58         2.39 o
   6   1  25          1.61          3.44         2.74 o
   7   1  25         16.14          5.35         3.46 o
   8   1  25          8.42          9.11         4.05 o
   9   1  25          6.40          9.63         4.28 o
   1   2  25         15.93         14.81         5.28 o
   2   2  25        503.63        573.94        39.01 o
   3   2  25        101.39        124.58        27.82 o
   4   2  25         85.52         86.27         6.27 o
   5   2  25         21.35         11.58         4.87 o
   6   2  25         13.31         15.12         6.28 o
   7   2  25         24.94         12.13         4.94 o
   8   2  25         28.18         49.51        12.77 o
   0   3  25          7.66          3.46         4.76 o
   1   3  25         14.13          0.99         3.64 o
   2   3  25         21.57         24.27         6.56 o
   3   3  25         10.16          7.94         3.75 o
   4   3  25         56.05         42.17        10.17 o
   5   3  25         77.45         97.71        27.06 o
   6   3  25          4.39         -0.92         3.27 o
   7   3  25         14.44         12.44         7.90 o
   1   4  25         17.12          0.90         4.25 o
   2   4  25         23.39          8.01         6.93 o
   3   4  25         36.65          8.66         6.49 o
   4   4  25          9.75          3.68         5.19 o
   5   4  25          2.12         -1.95         4.54 o
   0   5  25          5.72         -1.08         3.90 o
   1   5  25          1.38         -1.86         4.00 o
   0   0  26        403.09        443.96        16.03 o
   2   0  26         96.70        116.24         8.66 o
   4   0  26         86.68         92.64         9.09 o
   6   0  26          8.53          4.33         4.76 o
   8   0  26          6.83          9.52         4.98 o
   1   1  26          6.54          4.67         1.97 o
   2   1  26        608.57        711.52        32.63 o
   3   1  26         19.51         11.63         3.73 o
   4   1  26         77.40         88.09         5.73 o
   5   1  26         17.11         23.64        13.63 o
   6   1  26          9.71         12.13         4.05 o
   7   1  26         12.48         13.32         4.99 o
   8   1  26          1.64          2.12         2.98 o
   9   1  26          3.87          1.14         2.81 o
   0   2  26         73.72         70.87         5.57 o
   1   2  26         14.65          7.12         3.53 o
   2   2  26         78.54         79.14         6.25 o
   3   2  26         49.25         57.23        23.70 o
   4   2  26         59.35         65.24         6.71 o
   5   2  26         27.15         17.18         4.78 o
   6   2  26          6.73          5.49         5.73 o
   7   2  26          5.19         -1.20         3.05 o
   8   2  26          1.53          3.93         3.63 o
   1   3  26         46.45         29.33         9.20 o
   2   3  26         32.51         27.00         7.03 o
   3   3  26          4.80         -0.70         8.33 o
   4   3  26         14.02         11.47         4.12 o
   5   3  26          2.96          4.66         6.60 o
   6   3  26          3.02          2.36         2.65 o
   7   3  26          0.98          1.02         2.60 o
   0   4  26        156.39        154.35        12.56 o
   1   4  26          3.41         -0.96         3.12 o
   2   4  26          2.84         -3.03         3.03 o
   3   4  26          1.73          0.43         4.76 o
   4   4  26         16.32          2.81         5.84 o
   5   4  26          5.67          0.22         4.76 o
   2   0  27         19.15         14.28         5.19 o
   4   0  27         28.37         35.49         7.79 o
   6   0  27         13.54          9.31         6.06 o
   8   0  27         11.21         16.01         8.87 o
   0   1  27          1.74          2.86         2.67 o
   1   1  27          0.07          0.69         1.43 o
   2   1  27         15.83          9.35         4.31 o
   3   1  27         14.91          5.60         3.51 o
   4   1  27         37.07         31.93         6.20 o
   5   1  27          0.82          0.39         2.18 o
   6   1  27          0.75          1.58         2.60 o
   7   1  27          2.44         -2.08         2.08 o
   8   1  27          0.44         -2.18         2.18 o
   1   2  27         41.99         38.18         5.34 o
   2   2  27         21.47         27.83         4.87 o
   3   2  27         12.55         18.63        17.31 o
   4   2  27          2.12         -0.81         2.49 o
   5   2  27          0.47          0.12         2.39 o
   6   2  27          0.64          2.25         2.83 o
   7   2  27          4.34          1.30         3.27 o
   8   2  27         17.31         29.41        10.17 o
   0   3  27         26.44         26.19         7.57 o
   1   3  27          9.36         -1.39         3.40 o
   2   3  27         23.37         22.29         7.57 o
   3   3  27         40.25         25.76         5.96 o
   4   3  27         10.36          5.34         3.97 o
   5   3  27          2.45          1.85         2.98 o
   6   3  27          0.36         -1.98         2.38 o
   1   4  27          4.36          3.35         3.29 o
   2   4  27          5.30          4.11         5.41 o
   3   4  27          0.66         -3.46         3.46 o
   4   4  27          6.33         -0.22         4.33 o
   0   0  28        227.09        257.47        12.56 o
   2   0  28          1.76         -0.22         3.03 o
   4   0  28          2.21          4.76         4.54 o
   6   0  28          2.69         -3.03         3.03 o
   8   0  28          1.83          4.76         4.54 o
   1   1  28          2.08          1.10         1.68 o
   2   1  28         28.26         38.53         5.63 o
   3   1  28          4.80          2.56         2.65 o
   4   1  28         32.54         31.79         4.89 o
   5   1  28          0.09         -0.87         1.91 o
   6   1  28          0.79          2.69         2.67 o
   7   1  28          4.65          2.75         2.75 o
   8   1  28          7.39          4.16         3.27 o
   0   2  28         65.21         75.10         8.55 o
   1   2  28          7.47          6.22         2.49 o
   2   2  28         12.88          4.26         3.92 o
   3   2  28         23.54         19.47        17.31 o
   4   2  28         36.01         56.82        19.48 o
   5   2  28         15.39          2.05         4.22 o
   6   2  28          1.23          1.20         2.32 o
   7   2  28          1.05          0.27         2.64 o
   1   3  28          7.01          1.77         3.01 o
   2   3  28         32.87         41.06         5.72 o
   3   3  28          1.14         -0.93         2.96 o
   4   3  28          5.73          3.11         3.66 o
   5   3  28          0.10         -1.24         2.67 o
   6   3  28          2.74          1.62         2.90 o
   0   4  28         38.41         22.94         6.93 o
   1   4  28          4.78          2.27         3.52 o
   2   4  28          5.32         -0.65         4.11 o
   3   4  28          0.39          3.68         4.76 o
   2   0  29          7.29         13.63         5.19 o
   4   0  29          4.57          0.43         3.90 o
   6   0  29          6.31          2.60         4.33 o
   8   0  29          0.73          0.43         2.81 o
   0   1  29          4.41          1.30         2.14 o
   1   1  29          3.85          2.81         1.89 o
   2   1  29         19.20         16.17         4.26 o
   3   1  29         33.81         29.92         5.08 o
   4   1  29          6.24          8.80         4.04 o
   5   1  29          1.53         -0.24         1.75 o
   6   1  29          1.58          2.20         2.67 o
   7   1  29          1.25          2.16         2.45 o
   1   2  29          1.96         -0.69         1.71 o
   2   2  29         38.10         52.08         5.72 o
   3   2  29         14.89         16.73        11.58 o
   4   2  29         15.13          9.64         4.64 o
   5   2  29          1.50         -2.01         2.32 o
   6   2  29          0.25          1.14         2.37 o
   7   2  29          0.21         -0.32         2.45 o
   0   3  29          1.65          3.90         4.33 o
   1   3  29          0.18          2.19         2.90 o
   2   3  29          3.16          2.47         3.42 o
   3   3  29          1.32          1.14         2.98 o
   4   3  29          4.22         -1.09         4.54 o
   5   3  29          0.23         -0.87         2.60 o
   1   4  29          6.89         -2.38         3.37 o
   2   4  29          0.81          2.16         4.98 o
   0   0  30          4.81          4.33         5.19 o
   2   0  30         65.85         88.52         9.31 o
   4   0  30         24.10         44.36         7.14 o
   6   0  30          0.76         -1.95         3.03 o
   1   1  30          1.16          0.50         1.47 o
   2   1  30          3.37          2.92         2.67 o
   3   1  30         11.35          3.54         3.20 o
   4   1  30          8.99         12.59         3.75 o
   5   1  30          1.00         -1.33         2.34 o
   6   1  30          8.25          6.05         3.79 o
   7   1  30          0.03         -2.25         2.38 o
   0   2  30          3.64          2.28         2.90 o
   1   2  30         12.17          5.73         2.86 o
   2   2  30         71.29         83.90        13.64 o
   3   2  30         28.86         27.77         5.45 o
   4   2  30          8.45          7.61         3.79 o
   5   2  30          3.27          0.39         2.36 o
   6   2  30          6.74          5.97         4.32 o
   1   3  30          7.47         -0.22         3.35 o
   2   3  30          7.64          3.42         6.38 o
   3   3  30          2.97         -0.79         2.98 o
   4   3  30          7.28          4.47         3.06 o
   2   0  31          0.92          0.00         3.68 o
   4   0  31         23.58         26.62         6.06 o
   6   0  31          0.97         -2.81         2.81 o
   0   1  31          8.05          0.30         2.37 o
   1   1  31          1.66          0.43         1.52 o
   2   1  31          0.61          0.10         2.13 o
   3   1  31          0.18          1.30         2.60 o
   4   1  31         14.72         13.71         7.68 o
   5   1  31          2.36          0.97         2.39 o
   6   1  31          0.20         -0.69         2.92 o
   1   2  31          0.12         -0.65         1.57 o
   2   2  31         22.02         18.85         5.73 o
   3   2  31         23.19         25.99        21.10 o
   4   2  31          1.21         -0.35         2.86 o
   5   2  31          0.34         -0.40         2.43 o
   0   3  31         40.65         32.90         8.01 o
   1   3  31          9.19          1.36         3.01 o
   2   3  31          0.77          1.36         2.62 o
   3   3  31          1.45         -2.65         2.65 o
   4   3  31          0.53         -3.68         3.68 o
   0   0  32         24.39         32.89         7.14 o
   2   0  32          3.26          1.08         5.19 o
   4   0  32          5.01          6.71         4.76 o
   6   0  32          8.68          7.14         5.84 o
   1   1  32          2.15          1.06         1.68 o
   2   1  32          6.96          2.26         2.49 o
   3   1  32          1.77          0.12         3.46 o
   4   1  32         40.65         43.34        14.28 o
   5   1  32          1.26         -0.24         2.49 o
   6   1  32          0.93         -1.76         2.20 o
   0   2  32          0.03         -0.08         2.52 o
   1   2  32          7.19          7.46         3.09 o
   2   2  32          1.79          2.89         3.22 o
   3   2  32         13.32          2.31         8.12 o
   4   2  32          8.55          4.96         3.76 o
   5   2  32          1.53         -2.37         2.37 o
   1   3  32          2.11          0.76         3.21 o
   2   3  32          0.19         -2.84         2.84 o
   2   0  33         49.61         51.29         8.22 o
   4   0  33          3.64          1.30         4.11 o
   0   1  33         11.81          9.31         4.28 o
   1   1  33          1.24          2.01         1.66 o
   2   1  33          6.15          0.38         2.62 o
   3   1  33          2.09          2.35         3.79 o
   4   1  33          5.42          9.11         3.90 o
   5   1  33          9.49         -2.23         5.09 o
   1   2  33          4.06          1.63         2.72 o
   2   2  33          0.32          1.25         2.52 o
   3   2  33          3.05          0.53         2.96 o
   4   2  33          2.01          1.02         2.81 o
   0   0  34          3.76          0.65         3.03 o
   2   0  34          2.60          0.87         3.68 o
   4   0  34          2.08          4.11         3.68 o
   1   1  34          0.76          0.87         1.72 o
   2   1  34         21.18         34.54        16.23 o
   3   1  34          0.64         -1.84         1.84 o
   4   1  34          2.34          2.33         4.33 o
   0   2  34          1.23          0.44         2.83 o
   1   2  34          0.20          1.67         1.95 o
   2   2  34          0.04          0.29         2.59 o
   2   0  35          1.73         -1.08         3.46 o
   0   1  35         11.60          8.27         4.28 o
   1   1  35          0.96          1.95         1.85 o
   2   1  35          5.39         -1.07         2.52 o
   3   1  35          2.05          4.00         2.91 o
   0   0  36         33.37         43.72         8.66 o
   2   0  36          0.32          3.46         4.33 o
                                                
